# Supplementary material for: 3-Allyl-1-{[3-(4-nitro­phen­yl)-4,5-dihydro-1,3-oxazol-5-yl]meth­yl}-1H-anthra[1,2-d]imidazole-2,6,11(3H)-trione
Source: Acta Crystallogr Sect E Struct Rep Online. 2011 May 7;67(Pt 6):o1363–4. doi: 10.1107/S1600536811016606 (PMC3120525; doi:10.1107/S1600536811016606)
Supplement: Supplementary file 1 [file e-67-o1363-sup1.cif]

##############################################################################
#                                                                            #
# This CIF contains the data in a paper accepted for publication in          #
# Acta Crystallographica Section E. It conforms to the requirements of       #
# Notes for Authors for Acta Crystallographica Section E, and has been       #
# peer reviewed under the auspices of the IUCr Commission on Journals.       #
#                                                                            #
# Full details of the Crystallographic Information File format               #
# are given in the paper "The Crystallographic Information File (CIF):       #
# a New Standard Archive File for Crystallography" by S. R. Hall, F. H.      #
# Allen and I. D. Brown [Acta Cryst. (1991), A47, 655-685].                  #
#                                                                            #
# The current version of the core CIF dictionary is obtainable from          #
# ftp://ftp.iucr.org/pub/cif_core.dic.                                       #
#                                                                            #
# Software is freely available for graphical display of the structure(s)     #
# in this CIF. For information consult the CIF software page                 #
# http://www.iucr.org/resources/cif/software.                                #
#                                                                            #
# This file may be used for bona fide research purposes within the           #
# scientific community so long as proper attribution is given to the journal # 
# article from which it was obtained.                                        #
#                                                                            #
##############################################################################
data_I
_audit_creation_method     SHELXL-97
_chemical_name_systematic
;
3-Allyl-1-{[3-(4-nitrophenyl)-4,5-dihydro-1,3-oxazol-5-yl]methyl}-1<i>H</i>-
anthra[1,2-<i>d</i>]imidazole-2,6,11(3<i>H</i>)-trione
;
_chemical_name_common     ?
_chemical_formula_moiety     'C28 H20 N4 O6'
_chemical_formula_sum     'C28 H20 N4 O6'
_chemical_formula_iupac     'C28 H20 N4 O6'
_chemical_formula_weight     508.48
_chemical_melting_point     471
_symmetry_cell_setting     monoclinic
_symmetry_space_group_name_H-M     'P 21/n'
_symmetry_space_group_name_Hall     '-P 2yn'
loop_
    _symmetry_equiv_pos_as_xyz
    'x, y, z'
    '-x+1/2, y+1/2, -z+1/2'
    '-x, -y, -z'
    'x-1/2, -y-1/2, z-1/2'
_cell_length_a     10.0780(3)
_cell_length_b     22.7094(6)
_cell_length_c     11.2729(3)
_cell_angle_alpha     90.00
_cell_angle_beta     113.8090(10)
_cell_angle_gamma     90.00
_cell_volume     2360.41(11)
_cell_formula_units_Z     4
_cell_measurement_reflns_used     7395
_cell_measurement_theta_min     2.38
_cell_measurement_theta_max     21.50
_cell_measurement_temperature     296(2)
_exptl_crystal_description     'prism'
_exptl_crystal_colour     yellow
_exptl_crystal_size_max     0.40
_exptl_crystal_size_mid     0.14
_exptl_crystal_size_min     0.11
_exptl_crystal_density_diffrn     1.431
_exptl_crystal_density_meas     ?
_exptl_crystal_density_method     'not measured'
_exptl_crystal_F_000     1056
_exptl_absorpt_coefficient_mu     0.103
_exptl_absorpt_correction_type     multi-scan
_exptl_absorpt_process_details     '(SADABS, Bruker, 2009)'
_exptl_absorpt_correction_T_min     0.7042
_exptl_absorpt_correction_T_max     0.7454
_exptl_special_details
;
;
_diffrn_ambient_temperature     296(2)
_diffrn_radiation_type     MoK\a
_diffrn_radiation_wavelength     0.71073
_diffrn_radiation_source     'fine-focus sealed tube'
_diffrn_radiation_monochromator     graphite
_diffrn_measurement_device_type     'Bruker APEXII CCD'
_diffrn_measurement_method     '\f and \w'
_diffrn_detector_area_resol_mean     ?
_diffrn_reflns_number     47772
_diffrn_reflns_av_R_equivalents     0.0475
_diffrn_reflns_av_sigmaI/netI     0.0278
_diffrn_reflns_theta_min     2.46
_diffrn_reflns_theta_max     26.43
_diffrn_reflns_theta_full     26.43
_diffrn_measured_fraction_theta_max     0.994
_diffrn_measured_fraction_theta_full     0.994
_diffrn_reflns_limit_h_min     -12
_diffrn_reflns_limit_h_max     12
_diffrn_reflns_limit_k_min     -28
_diffrn_reflns_limit_k_max     28
_diffrn_reflns_limit_l_min     -12
_diffrn_reflns_limit_l_max     14
_refine_special_details
;
Refinement of <i>F</i>^2^ against ALL reflections. The weighted <i>R</i>-factor
<i>wR</i> and goodness of fit <i>S</i> are based on <i>F</i>^2^, conventional
<i>R</i>-factors <i>R</i> are based on <i>F</i>, with <i>F</i> set to zero for
negative <i>F</i>^2^. The threshold expression of <i>F</i>^2^ >
2\s(<i>F</i>^2^) is used only for calculating <i>R</i>-factors(gt) <i>etc</i>.
and is not relevant to the choice of reflections for refinement.
<i>R</i>-factors based on <i>F</i>^2^ are statistically about twice as large
as those based on <i>F</i>, and <i>R</i>- factors based on ALL data will be
even larger.
;
_reflns_number_total     4828
_reflns_number_gt     2998
_reflns_threshold_expression     I>2\s(I)
_refine_ls_structure_factor_coef     Fsqd
_refine_ls_matrix_type     full
_refine_ls_R_factor_all     0.0794
_refine_ls_R_factor_gt     0.0396
_refine_ls_wR_factor_gt     0.0904
_refine_ls_wR_factor_ref     0.1111
_refine_ls_goodness_of_fit_ref     1.004
_refine_ls_restrained_S_all     1.004
_refine_ls_number_reflns     4828
_refine_ls_number_parameters     343
_refine_ls_number_restraints     0
_refine_ls_hydrogen_treatment     constr
_refine_ls_weighting_scheme     calc
_refine_ls_weighting_details
         'calc w=1/[\s^2^(Fo^2^)+(0.0455P)^2^+0.4447P] where P=(Fo^2^+2Fc^2^)/3'
_atom_sites_solution_hydrogens     geom
_atom_sites_solution_primary     direct
_atom_sites_solution_secondary     difmap
_refine_ls_shift/su_max     0.001
_refine_ls_shift/su_mean     0.000
_refine_diff_density_max     0.118
_refine_diff_density_min     -0.149
_refine_ls_extinction_method     none
_refine_ls_extinction_coef     ?
loop_
    _atom_type_symbol
    _atom_type_description
    _atom_type_scat_dispersion_real
    _atom_type_scat_dispersion_imag
    _atom_type_scat_source
    'C' 'C' 0.0033 0.0016
                         'International Tables Vol C Tables 4.2.6.8 and 6.1.1.4'
    'H' 'H' 0.0000 0.0000
                         'International Tables Vol C Tables 4.2.6.8 and 6.1.1.4'
    'N' 'N' 0.0061 0.0033
                         'International Tables Vol C Tables 4.2.6.8 and 6.1.1.4'
    'O' 'O' 0.0106 0.0060
                         'International Tables Vol C Tables 4.2.6.8 and 6.1.1.4'
_computing_data_collection     'APEX2 (Bruker, 2009)'
_computing_cell_refinement     'SAINT-Plus (Bruker, 2009)'
_computing_data_reduction     'SAINT-Plus (Bruker, 2009)'
_computing_structure_solution     'SHELXS97 (Sheldrick, 2008)'
_computing_structure_refinement     'SHELXL97 (Sheldrick, 2008)'
_computing_molecular_graphics     'ORTEP-3 for Windows (Farrugia, 1997)'
_computing_publication_material     'SHELXL97 (Sheldrick, 2008)'
loop_
    _atom_site_type_symbol
    _atom_site_label
    _atom_site_fract_x
    _atom_site_fract_y
    _atom_site_fract_z
    _atom_site_U_iso_or_equiv
    _atom_site_adp_type
    _atom_site_calc_flag
    _atom_site_refinement_flags
    _atom_site_occupancy
    _atom_site_symmetry_multiplicity
    _atom_site_disorder_assembly
    _atom_site_disorder_group
    C C1 0.6321(2) 0.82375(9) 0.19097(19) 0.0612(5) Uani d . 1 1 . .
    C C2 0.85135(19) 0.84194(8) 0.35084(17) 0.0552(4) Uani d . 1 1 . .
    C C3 0.81023(17) 0.89317(8) 0.27367(15) 0.0502(4) Uani d . 1 1 . .
    C C4 0.90411(17) 0.94182(7) 0.30538(15) 0.0475(4) Uani d . 1 1 . .
    C C5 1.04177(18) 0.93398(7) 0.40936(15) 0.0505(4) Uani d . 1 1 . .
    C C6 1.0776(2) 0.88249(8) 0.48157(16) 0.0593(5) Uani d . 1 1 . .
    H H6 1.1683 0.8794 0.5498 0.071 Uiso calc R 1 1 . .
    C C7 0.9829(2) 0.83582(8) 0.45530(17) 0.0622(5) Uani d . 1 1 . .
    H H7 1.0064 0.8018 0.5055 0.075 Uiso calc R 1 1 . .
    C C8 1.1555(2) 0.97997(8) 0.44241(17) 0.0574(4) Uani d . 1 1 . .
    C C9 1.1231(2) 1.03401(8) 0.36364(17) 0.0556(4) Uani d . 1 1 . .
    C C10 0.98508(19) 1.04342(7) 0.26723(16) 0.0527(4) Uani d . 1 1 . .
    C C11 0.86591(19) 1.00068(8) 0.24546(16) 0.0524(4) Uani d . 1 1 . .
    C C12 1.2303(2) 1.07627(9) 0.3858(2) 0.0712(5) Uani d . 1 1 . .
    H H12 1.3224 1.0703 0.4505 0.085 Uiso calc R 1 1 . .
    C C13 1.2012(3) 1.12668(10) 0.3127(2) 0.0793(6) Uani d . 1 1 . .
    H H13 1.2730 1.1550 0.3292 0.095 Uiso calc R 1 1 . .
    C C14 1.0663(3) 1.13554(9) 0.2151(2) 0.0754(6) Uani d . 1 1 . .
    H H14 1.0482 1.1692 0.1641 0.090 Uiso calc R 1 1 . .
    C C15 0.9574(2) 1.09440(8) 0.19255(19) 0.0651(5) Uani d . 1 1 . .
    H H15 0.8658 1.1008 0.1275 0.078 Uiso calc R 1 1 . .
    C C16 0.59135(18) 0.91052(8) 0.05248(16) 0.0576(5) Uani d . 1 1 . .
    H H16A 0.5982 0.9527 0.0669 0.069 Uiso calc R 1 1 . .
    H H16B 0.4900 0.8995 0.0226 0.069 Uiso calc R 1 1 . .
    C C17 0.64489(18) 0.89559(9) -0.05152(17) 0.0588(5) Uani d . 1 1 . .
    H H17 0.6223 0.8546 -0.0797 0.071 Uiso calc R 1 1 . .
    C C18 0.58172(18) 0.93738(8) -0.16582(17) 0.0617(5) Uani d . 1 1 . .
    H H18A 0.5628 0.9177 -0.2474 0.074 Uiso calc R 1 1 . .
    H H18B 0.4935 0.9560 -0.1695 0.074 Uiso calc R 1 1 . .
    C C19 0.70447(18) 0.98060(8) -0.13153(16) 0.0553(4) Uani d . 1 1 . .
    C C20 0.69973(18) 1.03873(8) -0.18912(16) 0.0546(4) Uani d . 1 1 . .
    C C21 0.5711(2) 1.06028(9) -0.28290(18) 0.0640(5) Uani d . 1 1 . .
    H H21 0.4882 1.0370 -0.3120 0.077 Uiso calc R 1 1 . .
    C C22 0.5655(2) 1.11605(9) -0.33315(19) 0.0701(5) Uani d . 1 1 . .
    H H22 0.4792 1.1305 -0.3955 0.084 Uiso calc R 1 1 . .
    C C23 0.6886(2) 1.15008(8) -0.2904(2) 0.0662(5) Uani d . 1 1 . .
    C C24 0.8184(2) 1.12962(10) -0.1991(2) 0.0727(6) Uani d . 1 1 . .
    H H24 0.9011 1.1530 -0.1718 0.087 Uiso calc R 1 1 . .
    C C25 0.8234(2) 1.07410(9) -0.14903(19) 0.0655(5) Uani d . 1 1 . .
    H H25 0.9106 1.0599 -0.0875 0.079 Uiso calc R 1 1 . .
    C C26 0.7429(2) 0.74050(9) 0.3414(2) 0.0749(6) Uani d . 1 1 . .
    H H26A 0.6442 0.7270 0.3176 0.090 Uiso calc R 1 1 . .
    H H26B 0.7923 0.7385 0.4351 0.090 Uiso calc R 1 1 . .
    C C27 0.8169(2) 0.70030(9) 0.2829(2) 0.0776(6) Uani d . 1 1 . .
    H H27 0.8222 0.6608 0.3062 0.093 Uiso calc R 1 1 . .
    C C28 0.8743(3) 0.71473(12) 0.2031(3) 0.0922(7) Uani d . 1 1 . .
    H H28A 0.8718 0.7537 0.1768 0.111 Uiso calc R 1 1 . .
    H H28B 0.9182 0.6862 0.1720 0.111 Uiso calc R 1 1 . .
    N N1 0.67395(14) 0.88059(7) 0.17487(13) 0.0554(4) Uani d . 1 1 . .
    N N2 0.73969(16) 0.80148(7) 0.30080(15) 0.0633(4) Uani d . 1 1 . .
    N N3 0.82302(15) 0.96221(7) -0.04143(14) 0.0606(4) Uani d . 1 1 . .
    N N4 0.6801(3) 1.20974(9) -0.3438(2) 0.0907(6) Uani d . 1 1 . .
    O O1 0.52115(15) 0.79872(6) 0.12021(14) 0.0768(4) Uani d . 1 1 . .
    O O2 0.73990(14) 1.01619(6) 0.18463(13) 0.0677(4) Uani d . 1 1 . .
    O O3 1.27476(15) 0.97262(6) 0.53085(13) 0.0835(4) Uani d . 1 1 . .
    O O4 0.80057(12) 0.90603(6) 0.00001(12) 0.0663(4) Uani d . 1 1 . .
    O O5 0.5638(2) 1.22624(8) -0.4262(2) 0.1111(6) Uani d . 1 1 . .
    O O6 0.7864(2) 1.24061(9) -0.3026(3) 0.1445(9) Uani d . 1 1 . .
loop_
    _atom_site_aniso_label
    _atom_site_aniso_U_11
    _atom_site_aniso_U_22
    _atom_site_aniso_U_33
    _atom_site_aniso_U_12
    _atom_site_aniso_U_13
    _atom_site_aniso_U_23
    C1 0.0496(11) 0.0657(13) 0.0690(12) -0.0039(10) 0.0245(10) -0.0025(10)
    C2 0.0513(11) 0.0581(11) 0.0572(10) -0.0025(9) 0.0231(9) -0.0016(8)
    C3 0.0439(10) 0.0582(11) 0.0491(9) 0.0041(8) 0.0193(8) -0.0003(8)
    C4 0.0464(10) 0.0516(10) 0.0463(9) 0.0034(8) 0.0204(8) -0.0033(7)
    C5 0.0488(10) 0.0559(10) 0.0464(9) 0.0008(8) 0.0188(8) -0.0058(8)
    C6 0.0528(11) 0.0668(12) 0.0495(9) 0.0057(9) 0.0115(8) 0.0018(9)
    C7 0.0623(12) 0.0614(12) 0.0578(11) 0.0031(10) 0.0190(9) 0.0077(9)
    C8 0.0540(11) 0.0654(12) 0.0470(9) -0.0015(9) 0.0145(9) -0.0099(8)
    C9 0.0584(11) 0.0547(11) 0.0557(10) -0.0037(9) 0.0251(9) -0.0144(8)
    C10 0.0584(11) 0.0489(10) 0.0569(10) 0.0057(8) 0.0294(9) -0.0085(8)
    C11 0.0495(11) 0.0581(11) 0.0513(9) 0.0077(9) 0.0219(8) -0.0055(8)
    C12 0.0700(13) 0.0670(13) 0.0737(13) -0.0131(11) 0.0258(11) -0.0153(10)
    C13 0.0819(16) 0.0621(14) 0.1010(17) -0.0139(12) 0.0444(14) -0.0140(12)
    C14 0.0913(17) 0.0502(11) 0.0998(16) 0.0048(11) 0.0543(14) 0.0004(11)
    C15 0.0718(13) 0.0559(11) 0.0748(12) 0.0107(10) 0.0371(11) -0.0013(9)
    C16 0.0391(9) 0.0674(11) 0.0611(11) 0.0029(8) 0.0147(8) 0.0008(9)
    C17 0.0413(10) 0.0693(12) 0.0606(10) 0.0026(9) 0.0151(8) -0.0027(9)
    C18 0.0412(10) 0.0799(13) 0.0575(10) 0.0015(9) 0.0131(8) -0.0025(9)
    C19 0.0377(10) 0.0742(12) 0.0508(9) 0.0038(9) 0.0147(8) -0.0049(9)
    C20 0.0420(10) 0.0692(12) 0.0507(9) 0.0026(8) 0.0168(8) -0.0098(8)
    C21 0.0500(11) 0.0681(13) 0.0609(11) -0.0024(9) 0.0090(9) -0.0084(9)
    C22 0.0600(13) 0.0716(13) 0.0649(12) 0.0062(11) 0.0109(10) -0.0085(10)
    C23 0.0684(14) 0.0582(12) 0.0739(12) 0.0016(10) 0.0309(11) -0.0113(10)
    C24 0.0553(13) 0.0743(14) 0.0889(14) -0.0077(11) 0.0293(11) -0.0138(12)
    C25 0.0417(10) 0.0818(14) 0.0683(12) -0.0003(10) 0.0174(9) -0.0063(10)
    C26 0.0668(13) 0.0692(13) 0.0855(14) -0.0114(11) 0.0273(11) 0.0125(11)
    C27 0.0647(14) 0.0634(13) 0.0915(16) -0.0019(11) 0.0179(12) 0.0047(11)
    C28 0.0823(16) 0.0928(17) 0.1015(18) -0.0009(14) 0.0369(15) -0.0112(14)
    N1 0.0402(8) 0.0646(10) 0.0581(8) -0.0012(7) 0.0164(7) 0.0008(7)
    N2 0.0554(10) 0.0604(10) 0.0703(10) -0.0051(8) 0.0216(8) 0.0070(8)
    N3 0.0408(8) 0.0796(11) 0.0598(9) 0.0054(8) 0.0188(7) 0.0010(8)
    N4 0.0901(16) 0.0661(13) 0.1166(17) 0.0044(12) 0.0426(14) -0.0096(12)
    O1 0.0551(8) 0.0801(10) 0.0868(9) -0.0157(7) 0.0197(7) -0.0064(7)
    O2 0.0528(8) 0.0662(8) 0.0803(9) 0.0133(6) 0.0230(7) 0.0037(6)
    O3 0.0639(9) 0.0907(11) 0.0692(8) -0.0144(8) -0.0008(7) 0.0015(7)
    O4 0.0420(7) 0.0861(10) 0.0672(8) 0.0113(6) 0.0182(6) 0.0102(7)
    O5 0.1209(16) 0.0787(12) 0.1199(14) 0.0141(11) 0.0344(13) 0.0101(10)
    O6 0.1056(16) 0.0775(12) 0.233(3) -0.0174(11) 0.0507(16) 0.0068(14)
_geom_special_details
;
All s.u.'s (except the s.u. in the dihedral angle between two l.s. planes) are
estimated using the full covariance matrix. The cell s.u.'s are taken into
account individually in the estimation of s.u.'s in distances, angles and
torsion angles; correlations between s.u.'s in cell parameters are only used
when they are defined by crystal symmetry. An approximate (isotropic)
treatment of cell s.u.'s is used for estimating s.u.'s involving l.s. planes.
;
loop_
    _geom_bond_atom_site_label_1
    _geom_bond_atom_site_label_2
    _geom_bond_site_symmetry_2
    _geom_bond_distance
    _geom_bond_publ_flag
    C1 O1 . 1.221(2) ?
    C1 N2 . 1.371(2) ?
    C1 N1 . 1.392(2) ?
    C2 C7 . 1.379(2) ?
    C2 N2 . 1.384(2) ?
    C2 C3 . 1.411(2) ?
    C3 C4 . 1.404(2) ?
    C3 N1 . 1.405(2) ?
    C4 C5 . 1.420(2) ?
    C4 C11 . 1.477(2) ?
    C5 C6 . 1.387(2) ?
    C5 C8 . 1.483(2) ?
    C6 C7 . 1.376(2) ?
    C6 H6 . 0.9300 ?
    C7 H7 . 0.9300 ?
    C8 O3 . 1.224(2) ?
    C8 C9 . 1.472(3) ?
    C9 C12 . 1.390(3) ?
    C9 C10 . 1.393(2) ?
    C10 C15 . 1.392(2) ?
    C10 C11 . 1.486(2) ?
    C11 O2 . 1.2264(19) ?
    C12 C13 . 1.371(3) ?
    C12 H12 . 0.9300 ?
    C13 C14 . 1.375(3) ?
    C13 H13 . 0.9300 ?
    C14 C15 . 1.384(3) ?
    C14 H14 . 0.9300 ?
    C15 H15 . 0.9300 ?
    C16 N1 . 1.460(2) ?
    C16 C17 . 1.514(2) ?
    C16 H16A . 0.9700 ?
    C16 H16B . 0.9700 ?
    C17 O4 . 1.456(2) ?
    C17 C18 . 1.518(2) ?
    C17 H17 . 0.9800 ?
    C18 C19 . 1.502(2) ?
    C18 H18A . 0.9700 ?
    C18 H18B . 0.9700 ?
    C19 N3 . 1.286(2) ?
    C19 C20 . 1.463(3) ?
    C20 C21 . 1.390(2) ?
    C20 C25 . 1.396(2) ?
    C21 C22 . 1.379(3) ?
    C21 H21 . 0.9300 ?
    C22 C23 . 1.373(3) ?
    C22 H22 . 0.9300 ?
    C23 C24 . 1.378(3) ?
    C23 N4 . 1.471(3) ?
    C24 C25 . 1.374(3) ?
    C24 H24 . 0.9300 ?
    C25 H25 . 0.9300 ?
    C26 N2 . 1.455(2) ?
    C26 C27 . 1.490(3) ?
    C26 H26A . 0.9700 ?
    C26 H26B . 0.9700 ?
    C27 C28 . 1.294(3) ?
    C27 H27 . 0.9300 ?
    C28 H28A . 0.9300 ?
    C28 H28B . 0.9300 ?
    N3 O4 . 1.408(2) ?
    N4 O6 . 1.206(3) ?
    N4 O5 . 1.224(2) ?
loop_
    _geom_angle_atom_site_label_1
    _geom_angle_atom_site_label_2
    _geom_angle_atom_site_label_3
    _geom_angle_site_symmetry_1
    _geom_angle_site_symmetry_3
    _geom_angle
    _geom_angle_publ_flag
    O1 C1 N2 . . 126.88(18) ?
    O1 C1 N1 . . 126.32(18) ?
    N2 C1 N1 . . 106.80(16) ?
    C7 C2 N2 . . 128.61(17) ?
    C7 C2 C3 . . 123.44(17) ?
    N2 C2 C3 . . 107.93(15) ?
    C4 C3 N1 . . 134.81(15) ?
    C4 C3 C2 . . 119.47(15) ?
    N1 C3 C2 . . 105.71(15) ?
    C3 C4 C5 . . 116.42(15) ?
    C3 C4 C11 . . 124.85(15) ?
    C5 C4 C11 . . 118.57(15) ?
    C6 C5 C4 . . 121.74(16) ?
    C6 C5 C8 . . 117.06(16) ?
    C4 C5 C8 . . 121.17(15) ?
    C7 C6 C5 . . 121.98(16) ?
    C7 C6 H6 . . 119.0 ?
    C5 C6 H6 . . 119.0 ?
    C6 C7 C2 . . 116.76(17) ?
    C6 C7 H7 . . 121.6 ?
    C2 C7 H7 . . 121.6 ?
    O3 C8 C9 . . 120.70(17) ?
    O3 C8 C5 . . 120.92(17) ?
    C9 C8 C5 . . 118.36(16) ?
    C12 C9 C10 . . 119.54(18) ?
    C12 C9 C8 . . 120.01(17) ?
    C10 C9 C8 . . 120.45(16) ?
    C15 C10 C9 . . 119.50(17) ?
    C15 C10 C11 . . 119.50(17) ?
    C9 C10 C11 . . 120.97(16) ?
    O2 C11 C4 . . 122.39(16) ?
    O2 C11 C10 . . 119.36(16) ?
    C4 C11 C10 . . 118.15(15) ?
    C13 C12 C9 . . 120.4(2) ?
    C13 C12 H12 . . 119.8 ?
    C9 C12 H12 . . 119.8 ?
    C12 C13 C14 . . 120.4(2) ?
    C12 C13 H13 . . 119.8 ?
    C14 C13 H13 . . 119.8 ?
    C13 C14 C15 . . 120.2(2) ?
    C13 C14 H14 . . 119.9 ?
    C15 C14 H14 . . 119.9 ?
    C14 C15 C10 . . 120.0(2) ?
    C14 C15 H15 . . 120.0 ?
    C10 C15 H15 . . 120.0 ?
    N1 C16 C17 . . 112.46(14) ?
    N1 C16 H16A . . 109.1 ?
    C17 C16 H16A . . 109.1 ?
    N1 C16 H16B . . 109.1 ?
    C17 C16 H16B . . 109.1 ?
    H16A C16 H16B . . 107.8 ?
    O4 C17 C16 . . 108.55(14) ?
    O4 C17 C18 . . 104.60(14) ?
    C16 C17 C18 . . 111.04(15) ?
    O4 C17 H17 . . 110.8 ?
    C16 C17 H17 . . 110.8 ?
    C18 C17 H17 . . 110.8 ?
    C19 C18 C17 . . 99.82(14) ?
    C19 C18 H18A . . 111.8 ?
    C17 C18 H18A . . 111.8 ?
    C19 C18 H18B . . 111.8 ?
    C17 C18 H18B . . 111.8 ?
    H18A C18 H18B . . 109.5 ?
    N3 C19 C20 . . 119.80(16) ?
    N3 C19 C18 . . 113.39(16) ?
    C20 C19 C18 . . 126.82(15) ?
    C21 C20 C25 . . 118.73(18) ?
    C21 C20 C19 . . 120.55(17) ?
    C25 C20 C19 . . 120.70(16) ?
    C22 C21 C20 . . 120.41(18) ?
    C22 C21 H21 . . 119.8 ?
    C20 C21 H21 . . 119.8 ?
    C23 C22 C21 . . 119.46(19) ?
    C23 C22 H22 . . 120.3 ?
    C21 C22 H22 . . 120.3 ?
    C22 C23 C24 . . 121.52(19) ?
    C22 C23 N4 . . 118.7(2) ?
    C24 C23 N4 . . 119.8(2) ?
    C25 C24 C23 . . 118.87(19) ?
    C25 C24 H24 . . 120.6 ?
    C23 C24 H24 . . 120.6 ?
    C24 C25 C20 . . 120.99(18) ?
    C24 C25 H25 . . 119.5 ?
    C20 C25 H25 . . 119.5 ?
    N2 C26 C27 . . 113.34(18) ?
    N2 C26 H26A . . 108.9 ?
    C27 C26 H26A . . 108.9 ?
    N2 C26 H26B . . 108.9 ?
    C27 C26 H26B . . 108.9 ?
    H26A C26 H26B . . 107.7 ?
    C28 C27 C26 . . 126.6(2) ?
    C28 C27 H27 . . 116.7 ?
    C26 C27 H27 . . 116.7 ?
    C27 C28 H28A . . 120.0 ?
    C27 C28 H28B . . 120.0 ?
    H28A C28 H28B . . 120.0 ?
    C1 N1 C3 . . 109.62(14) ?
    C1 N1 C16 . . 117.89(14) ?
    C3 N1 C16 . . 131.04(15) ?
    C1 N2 C2 . . 109.85(15) ?
    C1 N2 C26 . . 122.97(16) ?
    C2 N2 C26 . . 126.32(16) ?
    C19 N3 O4 . . 109.50(14) ?
    O6 N4 O5 . . 123.0(2) ?
    O6 N4 C23 . . 118.8(2) ?
    O5 N4 C23 . . 118.2(2) ?
    N3 O4 C17 . . 107.87(12) ?
loop_
    _geom_hbond_atom_site_label_D
    _geom_hbond_atom_site_label_H
    _geom_hbond_atom_site_label_A
    _geom_hbond_site_symmetry_A
    _geom_hbond_distance_DH
    _geom_hbond_distance_HA
    _geom_hbond_distance_DA
    _geom_hbond_angle_DHA
    C7 H7 O1 4_676 0.93 2.60 3.516(2) 169
    C18 H18B O2 3_675 0.97 2.37 3.333(2) 170
    C26 H26B O1 4_676 0.97 2.55 3.379(3) 144
    C16 H16A O2 . 0.97 2.10 2.902(2) 141
data_global
_journal_date_recd_electronic     2011-04-17
_journal_date_accepted     2011-05-02
_journal_name_full     'Acta Crystallographica, Section E'
_journal_year     2011
_journal_volume     67
_journal_issue      6
_journal_page_first     o1363
_journal_page_last     o1364
_journal_paper_category     QO
_journal_coeditor_code     IM2283
_publ_contact_author
;
Zahra Afrakssou
Laboratoire de Chimie Organique Appliqu\'ee, Universit\'e Sidi Mohamed
Ben Abdallah, Facult\'e des Sciences et Techniques, Route d'Immouzzer,
BP 2202  F\`es, Morocco
;
_publ_contact_author_email     'afrakssou@yahoo.fr'
_publ_contact_author_fax     '212 537 77 54 40'
_publ_section_title
;\
3-Allyl-1-{[3-(4-nitrophenyl)-4,5-dihydro-1,3-oxazol-5-yl]methyl}-1<i>H</i>-\
anthra[1,2-<i>d</i>]imidazole-2,6,11(3<i>H</i>)-trione
;
loop_
    _publ_author_name
    _publ_author_address
    'Afrakssou, Zahra'
;
Laboratoire de Chimie Organique Appliqu\'ee
Universit\'e Sidi Mohamed Ben Abdallah
Facult\'e des Sciences et Techniques
Route d'Immouzzer
BP 2202 F\`es
Morocco
;
    'Haoudi, Amal'
;
Laboratoire de Chimie Organique Appliqu\'ee
Universit\'e Sidi Mohamed Ben Abdallah
Facult\'e des Sciences et Techniques
Route d'Immouzzer
BP 2202 F\`es
Morocco
;
    'Capet, Fr\'ed\'eric'
;
Unit\'e de Catalyse et de Chimie du Solide (UCCS), UMR 8181
Ecole Nationale Sup\'erieure de Chimie de Lille, France
;
    'Rolando, Christian'
;
USR 3290 Miniaturisation pour l'Analyse, la Synth\`ese et la Prot\'eomique,
59655 Villeneuve d'Ascq Cedex
Universit\'e Lille-1
France
;
    'El Ammari, Lahcen'
;
Laboratoire de Chimie du Solide Appliqu\'ee, Facult\'e des Sciences,
Universit\'e Mohammed V-Agdal, Avenue Ibn Battouta, BP 1014, Rabat, Morocco
;
