# Supplementary material for: 3-Allyl-1-{[3-(4-nitro­phen­yl)-4,5-dihydro-1,3-oxazol-5-yl]meth­yl}-1H-anthra[1,2-d]imidazole-2,6,11(3H)-trione
Source: Acta Crystallogr Sect E Struct Rep Online. 2011 May 7;67(Pt 6):o1363–4. doi: 10.1107/S1600536811016606 (PMC3120525; doi:10.1107/S1600536811016606)
Supplement: Supplementary file 2 [file e-67-o1363-Isup2.hkl]

#
# h,k,l, Fc-squared, Fo-squared, sigma(Fo-squared) and status flag
#
data_I
_shelx_title '    az19_18012011_0m in space group P2(1)/n'
_shelx_refln_list_code          4
_shelx_F_calc_maximum      242.35
_exptl_crystal_F_000      1056.00
_reflns_d_resolution_high  0.7985
 
loop_
 _symmetry_equiv_pos_as_xyz
 'x, y, z'
 '-x+1/2, y+1/2, -z+1/2'
 '-x, -y, -z'
 'x-1/2, -y-1/2, z-1/2'
 
_cell_length_a    10.0780
_cell_length_b    22.7094
_cell_length_c    11.2729
_cell_angle_alpha  90.000
_cell_angle_beta  113.809
_cell_angle_gamma  90.000
 
_shelx_F_squared_multiplier     1.000
 
loop_
 _refln_index_h
 _refln_index_k
 _refln_index_l
 _refln_F_squared_calc
 _refln_F_squared_meas
 _refln_F_squared_sigma
 _refln_observed_status
   2   0   0    17503.96    17112.61    196.12 o
   4   0   0      315.21      333.13      8.36 o
   6   0   0      203.91      202.46      9.37 o
   8   0   0      450.19      423.39     14.11 o
  10   0   0       21.83       17.05     12.69 o
   2   1   0     1497.22     1489.28     13.56 o
   3   1   0      285.21      253.29      4.62 o
   4   1   0      334.73      341.68      6.90 o
   5   1   0      116.50      107.20      4.02 o
   6   1   0       85.05       86.46      4.69 o
   7   1   0      488.49      468.60     10.72 o
   8   1   0       34.52       26.34      4.23 o
   9   1   0       58.10       64.26      5.18 o
  10   1   0       16.42       16.33      8.85 o
  11   1   0        3.38        3.43      8.74 o
   1   2   0     4596.42     3797.01    120.61 o
   2   2   0      474.55      505.60      5.66 o
   3   2   0      143.14      137.03      3.34 o
   4   2   0      227.17      260.53      5.36 o
   5   2   0      512.94      587.91      8.50 o
   6   2   0       54.21       59.35      4.22 o
   7   2   0      104.21      106.80      5.51 o
   8   2   0       96.77      100.02      5.64 o
   9   2   0        5.17        5.31      3.86 o
  10   2   0       25.30       33.57      9.44 o
  11   2   0       13.64       14.84      9.55 o
   1   3   0     3723.82     3592.68     26.81 o
   2   3   0     2121.11     1939.88     17.26 o
   3   3   0     1307.80     1180.94     11.95 o
   4   3   0     2112.62     2089.53     20.10 o
   5   3   0      291.62      311.32      6.11 o
   6   3   0      647.81      619.89     11.04 o
   7   3   0     1188.59     1165.90     16.56 o
   8   3   0      433.38      412.73      9.81 o
   9   3   0       45.84       55.64      5.08 o
  10   3   0       66.84       65.99     11.04 o
  11   3   0        0.06       -2.83      8.46 o
   0   4   0       30.82       17.77      1.64 o
   1   4   0     2778.08     2450.20     17.89 o
   2   4   0     4515.80     4284.53     34.92 o
   3   4   0        0.21        0.65      1.59 o
   4   4   0     1521.74     1570.92     16.59 o
   5   4   0     1714.13     1807.22     18.62 o
   6   4   0      357.57      413.59      8.80 o
   7   4   0       62.41       59.20      4.73 o
   8   4   0      694.49      689.04     12.85 o
   9   4   0      559.85      590.92     11.85 o
  10   4   0       13.68       12.72      8.55 o
  11   4   0        3.14       -5.12      8.17 o
   1   5   0     3239.48     3273.07     25.04 o
   2   5   0      302.52      275.95      4.02 o
   3   5   0     1054.43     1006.79     10.63 o
   4   5   0      278.33      316.73      5.74 o
   5   5   0     3993.83     4230.01     38.20 o
   6   5   0      231.41      230.26      7.23 o
   7   5   0      984.52      956.94     14.61 o
   8   5   0      110.22       97.64      5.64 o
   9   5   0       67.18       69.49      5.84 o
  10   5   0        2.65       11.67      8.46 o
  11   5   0        0.00       -0.27      8.57 o
   0   6   0     3147.82     2841.17     34.20 o
   1   6   0     7849.61     7536.75     58.08 o
   2   6   0      468.51      478.45      5.34 o
   3   6   0     1338.26     1375.29     12.78 o
   4   6   0        3.19        3.83      1.94 o
   5   6   0       70.69       81.45      3.61 o
   6   6   0      543.91      596.97     12.45 o
   7   6   0      233.72      208.15      7.34 o
   8   6   0      472.93      485.12     10.89 o
   9   6   0        0.01       -1.14      4.00 o
  10   6   0       24.19       33.28      9.37 o
  11   6   0        0.00       -1.17      9.85 o
   1   7   0     5716.72     5385.38     43.44 o
   2   7   0     2844.96     2925.35     23.24 o
   3   7   0        0.40        0.17      1.72 o
   4   7   0      628.63      605.59      7.73 o
   5   7   0      785.66      872.47     10.95 o
   6   7   0       13.28       21.27      3.04 o
   7   7   0      115.54      112.52      5.22 o
   8   7   0        0.12       -2.25      3.13 o
   9   7   0       13.86       11.53      4.45 o
  10   7   0       28.80       30.57      7.59 o
  11   7   0        0.34        8.87      8.85 o
   0   8   0      189.74      174.17      4.65 o
   1   8   0      143.17      132.99      2.92 o
   2   8   0     5064.64     5279.00     40.56 o
   3   8   0     4566.75     4656.32     37.62 o
   4   8   0        8.74       11.82      2.00 o
   5   8   0      259.59      275.12      6.35 o
   6   8   0        0.05       -1.12      2.48 o
   7   8   0       30.78       28.22      3.82 o
   8   8   0       27.40       17.13      3.73 o
   9   8   0        7.41        3.03      4.53 o
  10   8   0       13.81       18.79      6.80 o
  11   8   0        2.99       -1.80      8.43 o
   1   9   0     1723.16     1694.77     15.33 o
   2   9   0      760.31      798.45      8.14 o
   3   9   0      433.86      489.62      6.31 o
   4   9   0      986.45      997.94     10.70 o
   5   9   0       16.55        4.89      2.29 o
   6   9   0        0.00       -2.33      2.33 o
   7   9   0      179.54      170.31      5.93 o
   8   9   0        3.27       -1.93      2.87 o
   9   9   0        2.86        1.52      5.31 o
  10   9   0        8.29       19.53      6.75 o
   0  10   0      259.13      220.65      6.64 o
   1  10   0     3984.62     3951.76     31.97 o
   2  10   0      343.57      374.29      5.42 o
   3  10   0       21.01       24.52      2.08 o
   4  10   0        3.14       -1.56      1.83 o
   5  10   0      381.66      379.83      7.93 o
   6  10   0       57.12       54.00      3.64 o
   7  10   0      403.28      398.14      8.80 o
   8  10   0        6.74        6.73      3.31 o
   9  10   0       13.72       12.82      5.54 o
  10  10   0        9.77        6.86      6.60 o
   1  11   0       10.74       15.71      1.85 o
   2  11   0       29.66       25.60      2.11 o
   3  11   0        0.40        0.12      1.65 o
   4  11   0      228.48      228.43      5.72 o
   5  11   0       68.11       73.61      3.63 o
   6  11   0      103.90       91.59      5.46 o
   7  11   0       41.80       31.70      4.03 o
   8  11   0       91.30       90.64      6.17 o
   9  11   0       16.73       10.72      6.30 o
  10  11   0        0.39        1.93      8.27 o
   0  12   0     1749.63     1836.28     23.39 o
   1  12   0      841.03      942.64      9.78 o
   2  12   0       51.76       57.41      2.67 o
   3  12   0       43.78       59.69      2.83 o
   4  12   0        1.57        1.98      2.31 o
   5  12   0      128.66      110.95      4.53 o
   6  12   0       97.95       94.12      4.66 o
   7  12   0      225.30      208.94      6.84 o
   8  12   0      146.54      145.22      6.71 o
   9  12   0        8.12        2.25      6.04 o
  10  12   0       19.13       14.05      8.46 o
   1  13   0       98.75      116.18      3.38 o
   2  13   0      797.01      846.39     10.01 o
   3  13   0      162.83      153.19      4.94 o
   4  13   0       22.77       16.56      2.56 o
   5  13   0      284.15      285.16      6.74 o
   6  13   0      127.22      140.91      5.52 o
   7  13   0       39.52       47.69      4.11 o
   8  13   0       14.20        9.63      4.44 o
   9  13   0        2.17       -4.55      5.71 o
  10  13   0        3.01        9.98      8.82 o
   0  14   0       69.55       71.17      4.52 o
   1  14   0      433.31      433.83      6.18 o
   2  14   0      212.56      206.41      5.56 o
   3  14   0      329.70      326.49      6.82 o
   4  14   0       34.37       38.65      3.71 o
   5  14   0      230.96      236.53      6.61 o
   6  14   0       48.94       47.62      4.09 o
   7  14   0       82.23       73.46      4.72 o
   8  14   0        7.36       -4.33      4.35 o
   9  14   0       44.23       40.66      7.68 o
  10  14   0        6.44        8.33     12.07 o
   1  15   0       82.92       92.58      3.68 o
   2  15   0      122.24      114.87      4.27 o
   3  15   0        4.50        1.95      2.51 o
   4  15   0      194.21      176.34      6.04 o
   5  15   0      230.17      214.70      7.29 o
   6  15   0        0.05        1.86      3.19 o
   7  15   0        8.08        4.93      3.70 o
   8  15   0       10.40        6.11      6.01 o
   9  15   0        0.01       -5.63      5.97 o
   0  16   0       28.42       27.23      4.04 o
   1  16   0      162.23      157.44      5.64 o
   2  16   0       38.77       44.80      3.25 o
   3  16   0       17.95       12.07      3.04 o
   4  16   0        0.02       -2.78      2.78 o
   5  16   0      726.68      764.56     13.94 o
   6  16   0      167.23      135.70      6.58 o
   7  16   0       33.91       43.24      5.22 o
   8  16   0        2.23        3.22      6.04 o
   9  16   0        1.36        7.84      7.89 o
   1  17   0       11.04        8.78      2.73 o
   2  17   0      472.24      495.54      9.02 o
   3  17   0       19.27       25.11      3.46 o
   4  17   0      269.89      256.60      9.63 o
   5  17   0      108.31      108.47      6.38 o
   6  17   0       55.62       57.13      5.14 o
   7  17   0       20.35       17.78      6.34 o
   8  17   0        0.89       -1.74      7.31 o
   9  17   0       33.84       48.37     10.15 o
   0  18   0        8.88        6.05      4.11 o
   1  18   0      126.08      129.75      5.20 o
   2  18   0      615.33      611.62     10.93 o
   3  18   0        1.51        4.81      3.18 o
   4  18   0      256.65      259.27      8.17 o
   5  18   0       21.57       20.49      4.07 o
   6  18   0        0.00        1.00      5.40 o
   7  18   0        8.41        3.12      6.99 o
   8  18   0        0.02       -6.57      6.57 o
   1  19   0        9.68        8.70      3.35 o
   2  19   0      142.57      135.81      5.58 o
   3  19   0       85.05       83.34      4.82 o
   4  19   0      425.14      451.48     10.66 o
   5  19   0       15.24       12.97      3.93 o
   6  19   0        2.17       -5.72      6.20 o
   7  19   0        9.63       -5.03      6.92 o
   8  19   0        6.58       -7.19      7.19 o
   0  20   0        4.35        8.05      4.28 o
   1  20   0        1.22        0.59      3.17 o
   2  20   0       10.61        4.34      3.15 o
   3  20   0       77.94       76.32      4.82 o
   4  20   0        7.10        3.64      3.54 o
   5  20   0        1.12       -2.68      4.64 o
   6  20   0       11.33       -5.27      6.54 o
   7  20   0        7.52        7.14      7.34 o
   8  20   0        5.56        0.74      7.85 o
   1  21   0       14.64       13.33      3.35 o
   2  21   0        0.33       -1.88      2.95 o
   3  21   0        5.21        6.13      3.24 o
   4  21   0        7.15        7.55      4.24 o
   5  21   0        3.42       -0.72      7.64 o
   6  21   0        6.74       11.87      7.52 o
   7  21   0        4.11       -5.40      7.36 o
   0  22   0      166.91      137.53      7.84 o
   1  22   0       19.41       19.52      3.38 o
   2  22   0       99.10       91.79      5.23 o
   3  22   0        8.65        6.49      4.43 o
   4  22   0       23.21       22.01      5.45 o
   5  22   0        3.42        7.44      7.17 o
   6  22   0        0.07       -7.27      7.77 o
   7  22   0        0.10       -5.22      7.30 o
   1  23   0       22.03       19.23      4.78 o
   2  23   0        5.46        7.66      4.13 o
   3  23   0        1.47        7.73      4.93 o
   4  23   0       19.92       30.24      6.58 o
   5  23   0       28.20       33.12     14.91 o
   6  23   0        5.34       -3.85      8.37 o
   0  24   0        8.83        2.60      9.54 o
   1  24   0        3.31        1.17      5.42 o
   2  24   0        0.01        0.22      5.08 o
   3  24   0        6.43        9.23      5.86 o
   4  24   0        0.62        2.55      5.78 o
   5  24   0        2.30       13.31      8.12 o
   6  24   0       25.08       47.26      9.54 o
   1  25   0        6.55       -0.03      4.75 o
   2  25   0        3.77       -0.79      5.30 o
   3  25   0        4.60        6.36      5.79 o
   4  25   0        0.04        4.56      9.07 o
   5  25   0        1.31       -5.26      7.02 o
   0  26   0        0.26       -0.82      6.98 o
   1  26   0        2.48       -1.76      5.03 o
   2  26   0        4.77       -5.93      5.93 o
   3  26   0        0.99        3.62      7.90 o
   4  26   0        0.00       -1.00      7.41 o
   1  27   0        1.07       -2.80      5.19 o
   2  27   0        0.11       -4.37      5.57 o
   3  27   0        0.46        6.78      6.62 o
   0  28   0        5.79       12.67      8.53 o
   1  28   0        0.00       -5.26      5.26 o
   2  28   0        0.00      -11.96     11.96 o
 -11   0   1        2.38      -10.55     10.55 o
  -9   0   1     1319.89     1433.09     34.43 o
  -7   0   1       16.82        0.43      4.62 o
  -5   0   1      741.75      686.53     12.90 o
  -3   0   1       42.87       41.18      2.70 o
   1   0   1     9045.71     8349.21    171.54 o
   3   0   1      800.78      834.19     12.30 o
   5   0   1      110.22      100.91      5.34 o
   7   0   1     1186.71     1188.45     22.86 o
   9   0   1      361.78      349.08     17.38 o
  11   0   1        5.47       15.26     13.54 o
 -11   1   1       11.46       26.03      9.64 o
 -10   1   1       94.66      113.94     12.26 o
  -9   1   1       50.42       58.93      6.63 o
  -8   1   1       52.82       49.56      5.68 o
  -7   1   1      224.59      205.39      7.30 o
  -6   1   1      215.04      211.85      5.80 o
  -5   1   1        3.60        0.62      2.20 o
  -4   1   1     2751.78     2659.93     24.45 o
  -3   1   1      411.05      394.79      5.25 o
  -2   1   1     3445.51     3439.24     27.10 o
  -1   1   1        1.30       -1.36      1.36 o
   1   1   1     8014.90     7700.77     58.61 o
   2   1   1      104.00       93.89      2.19 o
   3   1   1     7168.34     7314.90     57.29 o
   4   1   1      268.36      268.52      4.97 o
   5   1   1       74.95       73.79      3.36 o
   6   1   1      341.90      328.27      7.37 o
   7   1   1       10.38        5.83      3.28 o
   8   1   1      252.64      251.31      8.17 o
   9   1   1       21.27       34.94      4.97 o
  10   1   1       30.98       32.96      9.47 o
  11   1   1        4.97       10.65      9.31 o
 -11   2   1        5.02        8.42      8.29 o
 -10   2   1        0.46       -4.30      7.77 o
  -9   2   1        8.93       13.95      5.11 o
  -8   2   1      335.06      361.48     17.17 o
  -7   2   1      117.50      114.57      5.73 o
  -6   2   1     1129.33     1152.19     13.67 o
  -5   2   1      579.54      569.71      9.28 o
  -4   2   1      634.02      635.40      8.41 o
  -3   2   1      548.42      554.89      6.78 o
  -2   2   1    11566.86    11399.96     89.03 o
  -1   2   1      273.12      214.56      5.70 o
   0   2   1     9029.60     8044.92    327.13 o
   1   2   1     6501.78     6040.36     46.24 o
   2   2   1     1360.07     1319.10     11.58 o
   3   2   1        8.04        1.64      1.73 o
   4   2   1      168.30      221.44      4.71 o
   5   2   1     1151.76     1146.92     12.42 o
   6   2   1       68.94       60.40      3.93 o
   7   2   1        0.91        0.30      3.19 o
   8   2   1       65.09       63.71      4.98 o
   9   2   1        0.46       -3.80      3.80 o
  10   2   1        9.34        5.39      8.37 o
  11   2   1        3.53       -2.13      8.85 o
 -11   3   1        0.94        7.14      8.67 o
 -10   3   1        4.53        0.52      7.72 o
  -9   3   1       78.84       87.03      7.86 o
  -8   3   1       24.90       24.68      5.07 o
  -7   3   1       46.60       44.21      4.54 o
  -6   3   1       62.22       71.94      4.32 o
  -5   3   1       34.89       35.92      2.87 o
  -4   3   1       76.83       71.41      3.18 o
  -3   3   1       13.38       15.61      1.59 o
  -2   3   1     3492.93     3385.88     26.75 o
  -1   3   1      431.50      398.71      3.80 o
   0   3   1      471.65      418.92      3.94 o
   1   3   1     4742.85     4674.74     35.00 o
   2   3   1     2339.82     2274.58     18.81 o
   3   3   1       63.46       64.44      2.52 o
   4   3   1       72.94       85.08      3.18 o
   5   3   1       26.59       40.13      2.83 o
   6   3   1        9.27       10.07      2.77 o
   7   3   1        4.21        2.74      3.29 o
   8   3   1      138.00      132.92      6.35 o
   9   3   1       44.10       54.14      5.44 o
  10   3   1       15.07        4.62      8.34 o
  11   3   1       16.35       27.38     11.40 o
 -11   4   1       24.99       31.53      9.83 o
 -10   4   1       46.84       22.76      8.62 o
  -9   4   1      119.33      106.52      7.59 o
  -8   4   1        1.04       -0.10      4.61 o
  -7   4   1      395.57      422.02     10.06 o
  -6   4   1      116.42      115.36      5.21 o
  -5   4   1     1958.31     1990.11     20.61 o
  -4   4   1     2397.76     2431.37     22.74 o
  -3   4   1       21.08       25.19      1.67 o
  -2   4   1      476.88      443.56      4.90 o
  -1   4   1        1.70        0.85      0.64 o
   0   4   1     3813.52     3970.77     28.99 o
   1   4   1     4311.24     4198.86     29.97 o
   2   4   1       11.01        7.24      1.19 o
   3   4   1       37.80       51.22      2.44 o
   4   4   1      605.17      664.53      8.12 o
   5   4   1      103.67      129.10      4.12 o
   6   4   1      217.61      227.93      6.56 o
   7   4   1      106.88      109.35      5.41 o
   8   4   1     1062.73     1120.27     16.42 o
   9   4   1       34.19       36.22      5.75 o
  10   4   1        6.51       12.20      8.82 o
 -11   5   1        7.95       -7.83      7.83 o
 -10   5   1       22.57       33.35      9.05 o
  -9   5   1        6.48        1.38      4.71 o
  -8   5   1        0.31        1.21      5.17 o
  -7   5   1       17.65       24.54      4.09 o
  -6   5   1       79.50       88.45      5.34 o
  -5   5   1        0.01       -1.92      1.92 o
  -4   5   1     2871.02     2917.28     25.64 o
  -3   5   1      337.88      280.17      5.16 o
  -2   5   1     1801.83     1874.85     15.14 o
  -1   5   1     2079.33     1909.33     14.61 o
   0   5   1     4520.96     4205.84     30.83 o
   1   5   1      356.31      316.21      3.53 o
   2   5   1       54.41       42.17      1.67 o
   3   5   1      781.98      785.83      8.54 o
   4   5   1        2.87        6.99      2.02 o
   5   5   1       58.86       67.12      3.19 o
   6   5   1       97.99       90.82      5.19 o
   7   5   1      517.77      491.57      9.78 o
   8   5   1        1.42        2.42      3.77 o
   9   5   1        0.05       -5.37      5.37 o
  10   5   1       11.33        3.93      9.58 o
 -11   6   1       25.78       18.33      9.64 o
 -10   6   1       57.60       52.25      7.72 o
  -9   6   1       97.10       92.90      6.27 o
  -8   6   1      229.98      233.32      8.38 o
  -7   6   1        0.51       -2.19      2.95 o
  -6   6   1      390.86      416.12      8.51 o
  -5   6   1      818.20      833.77      9.94 o
  -4   6   1      457.95      471.92      6.52 o
  -3   6   1      161.45      197.83      3.69 o
  -2   6   1      475.05      476.50      5.05 o
  -1   6   1     4628.05     4319.54     33.76 o
   0   6   1      264.09      243.30      3.15 o
   1   6   1      493.90      493.45      4.87 o
   2   6   1     1191.94     1184.96     10.26 o
   3   6   1      107.77      125.22      3.14 o
   4   6   1     1624.60     1710.19     16.19 o
   5   6   1      197.03      207.88      5.57 o
   6   6   1       47.89       50.01      3.80 o
   7   6   1      166.68      159.27      6.60 o
   8   6   1      111.36      112.55      6.23 o
   9   6   1       98.39      101.60     10.08 o
  10   6   1        5.10        4.34      8.18 o
 -11   7   1        0.08        2.90      8.65 o
 -10   7   1      124.19      150.75     10.77 o
  -9   7   1        9.02        2.54      4.12 o
  -8   7   1       44.77       42.16      4.80 o
  -7   7   1        6.10        0.41      3.81 o
  -6   7   1       34.88       40.09      3.58 o
  -5   7   1      288.65      319.41      5.57 o
  -4   7   1     1352.40     1469.46     13.99 o
  -3   7   1      416.58      460.47      5.84 o
  -2   7   1        2.29       -0.01      1.19 o
  -1   7   1       39.70       39.58      1.54 o
   0   7   1      349.77      331.42      4.05 o
   1   7   1       62.52       60.14      1.83 o
   2   7   1      176.62      183.19      3.65 o
   3   7   1     1848.05     1920.55     16.08 o
   4   7   1      327.92      341.81      5.27 o
   5   7   1      137.55      145.02      4.69 o
   6   7   1      173.82      172.15      5.93 o
   7   7   1      216.21      217.91      7.22 o
   8   7   1       70.69       63.97      4.95 o
   9   7   1       45.84       49.91      6.48 o
  10   7   1       15.65       15.84      7.93 o
 -11   8   1        6.49       15.98      9.03 o
 -10   8   1       79.44       78.57      8.62 o
  -9   8   1       21.84       21.38      5.17 o
  -8   8   1      136.46      157.25      7.17 o
  -7   8   1        0.88       -1.04      2.99 o
  -6   8   1        1.72        3.26      2.46 o
  -5   8   1       13.95       14.22      2.16 o
  -4   8   1      169.75      196.73      4.40 o
  -3   8   1     3019.42     2954.43     24.72 o
  -2   8   1      739.61      729.24      7.32 o
  -1   8   1     1068.48     1037.47      9.62 o
   0   8   1      959.84     1016.45      9.22 o
   1   8   1      208.03      242.80      3.59 o
   2   8   1      280.21      268.17      4.06 o
   3   8   1     1151.81     1136.86     10.63 o
   4   8   1     1290.92     1322.86     12.83 o
   5   8   1       83.36       88.30      3.87 o
   6   8   1      122.60      132.05      5.12 o
   7   8   1        0.42       -2.23      2.95 o
   8   8   1       57.39       58.22      4.52 o
   9   8   1       18.06        9.82      5.30 o
  10   8   1       12.77       13.46      7.29 o
 -11   9   1       90.03      103.07     12.70 o
 -10   9   1       30.97       20.92      6.88 o
  -9   9   1       10.99       11.94      5.87 o
  -8   9   1        0.01        1.59      3.50 o
  -7   9   1        8.09        6.27      3.13 o
  -6   9   1      314.83      292.13      7.24 o
  -5   9   1       21.75       16.54      2.52 o
  -4   9   1      143.20      137.34      3.66 o
  -3   9   1      155.32      167.63      3.66 o
  -2   9   1       49.37       53.36      2.19 o
  -1   9   1        5.23        0.34      1.51 o
   0   9   1      198.10      243.49      4.11 o
   1   9   1      845.82      928.12      8.89 o
   2   9   1      249.47      245.51      4.15 o
   3   9   1      789.86      866.70      8.79 o
   4   9   1      309.73      301.31      4.99 o
   5   9   1       25.66       25.42      2.69 o
   6   9   1        2.42       -2.43      2.43 o
   7   9   1       11.49        4.90      3.06 o
   8   9   1      161.05      167.46      6.74 o
   9   9   1       42.41       42.56      7.94 o
  10   9   1        7.83        5.20      6.77 o
 -11  10   1        8.58        4.14      9.22 o
 -10  10   1        5.73        3.20      7.50 o
  -9  10   1       40.31       55.80      7.76 o
  -8  10   1      212.09      215.84      7.73 o
  -7  10   1      106.43      107.17      5.20 o
  -6  10   1        1.76        3.42      2.82 o
  -5  10   1       86.22       84.11      4.04 o
  -4  10   1       56.73       71.65      3.04 o
  -3  10   1       50.04       61.12      2.49 o
  -2  10   1       11.62        7.35      1.65 o
  -1  10   1     5501.89     5514.20     42.40 o
   0  10   1      622.13      635.73      7.35 o
   1  10   1     3675.46     3844.15     29.46 o
   2  10   1        0.04        0.06      1.58 o
   3  10   1        3.54        3.98      1.64 o
   4  10   1        9.20        6.84      2.02 o
   5  10   1       96.45      102.82      4.02 o
   6  10   1      251.47      245.96      6.38 o
   7  10   1       12.65       11.74      3.11 o
   8  10   1      181.65      174.42      6.65 o
   9  10   1        5.01        3.57      6.41 o
  10  10   1       26.23       13.67      7.29 o
 -10  11   1       10.50       14.72      8.42 o
  -9  11   1       14.38       24.71      6.26 o
  -8  11   1       63.47       58.49      4.90 o
  -7  11   1       30.42       27.72      3.69 o
  -6  11   1       10.28       12.81      3.42 o
  -5  11   1       45.83       45.36      3.10 o
  -4  11   1        0.07        2.44      1.88 o
  -3  11   1      105.33      104.08      3.13 o
  -2  11   1        0.84        2.52      1.54 o
  -1  11   1      104.10      109.81      3.19 o
   0  11   1     1991.66     1998.04     18.10 o
   1  11   1     5983.80     6407.06     47.85 o
   2  11   1      180.34      186.43      3.76 o
   3  11   1       40.07       44.87      2.49 o
   4  11   1      124.90      116.63      3.94 o
   5  11   1       32.22       26.04      2.88 o
   6  11   1       39.84       35.87      3.39 o
   7  11   1      102.91       89.64      4.68 o
   8  11   1       33.93       21.57      4.75 o
   9  11   1        0.84        0.20      6.12 o
  10  11   1        5.06       11.08      7.08 o
 -10  12   1       31.33       27.61      8.75 o
  -9  12   1        0.06       -0.83      5.39 o
  -8  12   1        0.53       -2.12      3.29 o
  -7  12   1        5.42       -3.22      3.22 o
  -6  12   1        0.02        1.97      2.87 o
  -5  12   1       67.93       80.99      4.24 o
  -4  12   1        6.63        6.86      2.20 o
  -3  12   1      236.84      264.02      4.68 o
  -2  12   1      316.11      275.26      4.76 o
  -1  12   1      333.03      343.97      5.24 o
   0  12   1      579.87      582.24      7.36 o
   1  12   1       55.03       71.14      2.62 o
   2  12   1        8.65        8.01      1.70 o
   3  12   1      337.32      337.60      6.21 o
   4  12   1        2.42        1.34      2.04 o
   5  12   1       49.80       48.15      3.38 o
   6  12   1        1.48       -0.10      2.72 o
   7  12   1       11.98        7.07      3.10 o
   8  12   1       30.41       24.25      5.09 o
   9  12   1        2.55        3.87      6.23 o
  10  12   1       19.38       31.93     10.06 o
 -10  13   1        4.30        2.21      8.37 o
  -9  13   1       43.88       32.74      7.88 o
  -8  13   1       21.99       10.01      5.23 o
  -7  13   1       95.58       95.95      5.09 o
  -6  13   1       40.90       36.98      3.93 o
  -5  13   1       88.84       88.83      4.51 o
  -4  13   1        0.36        1.80      2.12 o
  -3  13   1      494.09      481.29      7.41 o
  -2  13   1      658.20      694.00      7.96 o
  -1  13   1      486.49      454.20      5.85 o
   0  13   1      189.58      173.78      4.05 o
   1  13   1      259.72      269.66      4.82 o
   2  13   1      189.46      209.38      4.53 o
   3  13   1      114.79      106.32      3.87 o
   4  13   1       65.58       67.95      3.76 o
   5  13   1     1035.90     1035.24     12.91 o
   6  13   1      563.33      543.12      9.13 o
   7  13   1        1.51       -1.07      2.88 o
   8  13   1       14.37       16.76      5.26 o
   9  13   1       11.34       19.19      7.10 o
 -10  14   1        0.30        0.27      7.92 o
  -9  14   1       26.04       23.68      8.60 o
  -8  14   1        0.00       -5.85      5.85 o
  -7  14   1      364.57      333.04     10.80 o
  -6  14   1      153.12      166.86      6.38 o
  -5  14   1        1.02        6.13      2.98 o
  -4  14   1      809.37      775.82     12.10 o
  -3  14   1       93.52      100.91      3.93 o
  -2  14   1       15.34       15.51      2.25 o
  -1  14   1      374.70      378.36      5.46 o
   0  14   1      542.99      561.41      7.17 o
   1  14   1        9.94       11.02      2.08 o
   2  14   1      224.64      258.00      5.62 o
   3  14   1       64.00       69.42      3.27 o
   4  14   1        5.80        5.54      2.73 o
   5  14   1      159.34      161.31      5.72 o
   6  14   1      159.55      161.24      5.62 o
   7  14   1        4.74        1.00      3.20 o
   8  14   1       11.63       10.43      7.80 o
   9  14   1        3.88        9.55      7.77 o
 -10  15   1        0.87       -7.09      7.75 o
  -9  15   1        3.08       12.15      8.09 o
  -8  15   1       95.95       85.11     10.24 o
  -7  15   1       31.14       37.97      4.45 o
  -6  15   1      652.37      615.51     11.35 o
  -5  15   1       29.25       21.18      3.43 o
  -4  15   1       87.10       79.43      4.53 o
  -3  15   1      106.58      115.26      4.29 o
  -2  15   1      432.68      429.49      7.10 o
  -1  15   1      155.94      169.02      4.75 o
   0  15   1       12.28       19.12      2.53 o
   1  15   1        7.51       10.57      2.33 o
   2  15   1       42.35       37.29      2.80 o
   3  15   1        2.80        4.53      2.27 o
   4  15   1      120.76      118.51      4.88 o
   5  15   1       30.04       26.42      3.51 o
   6  15   1      287.02      293.25      7.42 o
   7  15   1       13.99       18.10      4.02 o
   8  15   1        7.52       11.63      6.63 o
   9  15   1        4.78        3.11      6.99 o
  -9  16   1        0.42       -6.93      6.93 o
  -8  16   1      131.69      144.47     23.23 o
  -7  16   1      155.40      149.43      8.41 o
  -6  16   1        1.40        6.14      3.73 o
  -5  16   1       42.83       45.71      4.40 o
  -4  16   1      158.88      158.29      5.57 o
  -3  16   1      156.21      155.95      5.48 o
  -2  16   1      204.15      208.23      5.55 o
  -1  16   1      114.13      110.18      4.14 o
   0  16   1      289.26      293.74      6.33 o
   1  16   1        6.56        5.19      2.20 o
   2  16   1       53.75       55.79      3.21 o
   3  16   1       49.32       52.28      3.40 o
   4  16   1        0.01       -1.37      2.77 o
   5  16   1      445.66      436.05      8.93 o
   6  16   1      177.35      184.39      6.54 o
   7  16   1       16.02       19.02      5.36 o
   8  16   1        0.01       -5.93      6.10 o
   9  16   1        2.12        4.67      6.74 o
  -9  17   1        2.43       -3.34      7.83 o
  -8  17   1      149.73      146.78     12.69 o
  -7  17   1        0.11        8.71      6.12 o
  -6  17   1      128.54      116.98      6.41 o
  -5  17   1       82.71       87.94      5.46 o
  -4  17   1      470.43      469.47     10.76 o
  -3  17   1       60.75       65.98      4.05 o
  -2  17   1      508.33      505.46      8.70 o
  -1  17   1       16.79       18.27      2.73 o
   0  17   1      124.44      118.53      4.78 o
   1  17   1      269.57      282.24      6.42 o
   2  17   1       69.37       72.33      4.01 o
   3  17   1       72.80       71.72      4.23 o
   4  17   1      209.33      219.41      6.90 o
   5  17   1       37.93       46.07      4.11 o
   6  17   1        5.81       -0.48      3.75 o
   7  17   1       13.80       17.27      6.64 o
   8  17   1        3.24        0.54      6.24 o
  -9  18   1        7.17        2.83      7.89 o
  -8  18   1       16.92       14.57      8.33 o
  -7  18   1        7.06        7.17     10.97 o
  -6  18   1       14.49       11.08      4.35 o
  -5  18   1      152.78      160.21      6.50 o
  -4  18   1        2.74        3.49      2.94 o
  -3  18   1        1.60        1.94      2.95 o
  -2  18   1      522.29      501.00      9.29 o
  -1  18   1      188.76      195.20      6.02 o
   0  18   1        1.07       -1.47      2.64 o
   1  18   1       94.59       99.55      4.43 o
   2  18   1      210.62      182.30      5.64 o
   3  18   1       25.64       14.05      3.27 o
   4  18   1      374.05      374.09      8.64 o
   5  18   1      291.14      279.21      8.18 o
   6  18   1      112.10      117.75      7.94 o
   7  18   1        6.14        2.51      6.19 o
   8  18   1       24.12       28.93      7.64 o
  -8  19   1        0.64       -8.55      8.55 o
  -7  19   1        5.63        2.07      6.71 o
  -6  19   1       20.56       24.65      5.98 o
  -5  19   1       74.91       80.27      5.52 o
  -4  19   1       96.17      121.43      6.07 o
  -3  19   1      144.71      164.41      6.22 o
  -2  19   1      787.60      763.42     12.06 o
  -1  19   1      176.38      164.14      5.94 o
   0  19   1        0.18       -2.58      2.58 o
   1  19   1      149.79      152.42      5.44 o
   2  19   1      464.98      446.72      8.30 o
   3  19   1       40.40       36.85      3.95 o
   4  19   1       49.68       42.27      4.36 o
   5  19   1        6.79        9.90      4.13 o
   6  19   1        0.03       12.37      7.07 o
   7  19   1        1.53        5.57      7.36 o
   8  19   1        6.14       25.38      9.67 o
  -8  20   1       27.26       30.28      8.71 o
  -7  20   1       39.95       32.06      9.15 o
  -6  20   1        0.60       -3.52     10.00 o
  -5  20   1        1.31       -0.85      4.80 o
  -4  20   1       16.49       14.94      3.63 o
  -3  20   1       52.06       53.56      4.31 o
  -2  20   1       65.16       59.20      4.35 o
  -1  20   1      186.55      165.45      6.07 o
   0  20   1      240.61      213.78      6.19 o
   1  20   1      102.49      100.18      4.85 o
   2  20   1      226.45      225.62      8.38 o
   3  20   1        2.59        1.33      3.13 o
   4  20   1       90.56       73.98      5.09 o
   5  20   1       27.94       31.67      5.96 o
   6  20   1       23.29       35.15      8.52 o
   7  20   1        1.27       11.65      8.00 o
  -8  21   1       15.85       27.50      9.50 o
  -7  21   1        0.14        6.98      8.98 o
  -6  21   1        0.00       10.87      7.40 o
  -5  21   1        1.45        2.05      6.53 o
  -4  21   1       17.75       11.66      4.39 o
  -3  21   1       62.53       62.41      4.56 o
  -2  21   1       13.45       14.12      3.31 o
  -1  21   1      134.12      132.66      5.65 o
   0  21   1      324.87      358.03      7.94 o
   1  21   1      134.47      134.75      5.29 o
   2  21   1       64.36       53.53      4.06 o
   3  21   1       81.40       85.04      4.99 o
   4  21   1        0.07       -4.51      4.51 o
   5  21   1        0.01       -0.38      7.21 o
   6  21   1        4.54       -3.87      6.79 o
   7  21   1        6.76        4.23      7.97 o
  -7  22   1        0.64       -1.51      9.15 o
  -6  22   1        0.01       -1.14      7.85 o
  -5  22   1        8.97        1.55      7.02 o
  -4  22   1       13.94       14.43      5.58 o
  -3  22   1       50.18       54.22      5.45 o
  -2  22   1        6.92        3.05      3.29 o
  -1  22   1      158.80      180.65      6.57 o
   0  22   1       19.08       20.50      4.02 o
   1  22   1       44.14       44.54      3.96 o
   2  22   1        0.27        0.99      3.14 o
   3  22   1       46.14       51.30      5.53 o
   4  22   1        4.59        4.21      5.56 o
   5  22   1       14.07       24.15      7.65 o
   6  22   1       13.61        8.28      9.85 o
  -7  23   1        9.20        0.43      7.67 o
  -6  23   1        3.84        4.87      8.80 o
  -5  23   1        0.19        9.70      7.59 o
  -4  23   1        9.23        4.53      6.08 o
  -3  23   1       30.05       23.95      5.67 o
  -2  23   1       35.90       28.85      5.02 o
  -1  23   1        7.71        4.93      3.92 o
   0  23   1       35.78       29.85      4.14 o
   1  23   1       11.46       14.78      3.99 o
   2  23   1       47.21       38.19      5.40 o
   3  23   1       15.62        4.80      6.69 o
   4  23   1        2.09        4.45      6.61 o
   5  23   1       11.44       16.62      7.77 o
   6  23   1        0.08       -3.85      8.44 o
  -6  24   1        1.43        8.99      7.95 o
  -5  24   1        0.15       -0.29      6.63 o
  -4  24   1       74.16       77.33      8.61 o
  -3  24   1      134.41      143.53     10.14 o
  -2  24   1        0.98       -3.98      5.20 o
  -1  24   1        0.27        4.01      5.13 o
   0  24   1       76.31       88.79      6.60 o
   1  24   1        3.87       10.50      4.55 o
   2  24   1        0.64       -3.51      4.97 o
   3  24   1        7.10        9.09      5.94 o
   4  24   1        0.08       -3.01      6.83 o
   5  24   1        0.03       -0.33      7.16 o
  -5  25   1       10.06       14.59      7.95 o
  -4  25   1        9.03       11.11      6.25 o
  -3  25   1        4.70       -2.66      5.54 o
  -2  25   1        4.86        6.74      5.72 o
  -1  25   1        9.85       11.72      5.34 o
   0  25   1        6.01        0.64      4.83 o
   1  25   1       11.94       14.61      5.36 o
   2  25   1        4.21        4.03      5.41 o
   3  25   1        0.00       -5.41      5.41 o
   4  25   1        2.14       -2.58      6.74 o
   5  25   1        1.33       -8.38     15.55 o
  -4  26   1       19.02       27.95      7.40 o
  -3  26   1        0.15       -5.33      6.69 o
  -2  26   1        0.36        7.57      9.05 o
  -1  26   1        0.00       -3.58      4.85 o
   0  26   1        3.12        3.20      5.18 o
   1  26   1        0.05        6.43      4.94 o
   2  26   1        0.14        3.56      5.74 o
   3  26   1        0.28       10.30      6.03 o
   4  26   1        0.03        2.59      7.57 o
  -3  27   1        0.33        2.35      6.15 o
  -2  27   1        6.34       -2.20      5.81 o
  -1  27   1       14.34       16.61      5.88 o
   0  27   1        6.99        8.82      5.48 o
   1  27   1        1.36       -2.43      5.30 o
   2  27   1        1.68        5.23      5.86 o
   3  27   1        5.92       16.91      6.76 o
  -2  28   1        0.59       13.76     13.76 o
  -1  28   1       18.11        9.16      5.79 o
   0  28   1        0.47       -4.84      5.33 o
   1  28   1        1.88       -3.70      5.35 o
 -12   0   2       44.47       31.62     15.44 o
 -10   0   2      240.34      238.57     15.15 o
  -8   0   2      429.20      429.38     15.29 o
  -6   0   2       37.75       28.07      3.87 o
  -4   0   2       43.13       40.38      3.30 o
  -2   0   2    13418.35    13013.68    124.88 o
   0   0   2    29229.56    27554.68    376.10 o
   2   0   2       13.25       17.09      2.18 o
   4   0   2        1.82       -2.25      2.88 o
   6   0   2        0.00        0.42      3.81 o
   8   0   2      101.25      126.61     17.35 o
  10   0   2       86.65      107.62     24.53 o
 -12   1   2        1.18       -7.96      9.04 o
 -11   1   2       34.94       10.36      8.62 o
 -10   1   2      186.48      181.89      9.53 o
  -9   1   2      511.66      532.96     10.96 o
  -8   1   2       64.79       73.39      4.84 o
  -7   1   2       59.96       71.66      4.22 o
  -6   1   2     1099.70     1060.40     11.96 o
  -5   1   2       14.63       12.27      2.12 o
  -4   1   2      755.78      717.70      7.96 o
  -3   1   2     1533.56     1606.84     13.43 o
  -2   1   2      779.86      784.14      6.36 o
  -1   1   2      135.11      169.65      2.25 o
   0   1   2     7234.72     6822.16     62.60 o
   1   1   2       98.77      105.08      1.83 o
   2   1   2     1701.41     1619.71     13.97 o
   3   1   2        2.60       -1.29      1.74 o
   4   1   2        1.22       -1.65      1.84 o
   5   1   2      828.68      812.47      9.87 o
   6   1   2       19.20       22.55      3.33 o
   7   1   2      259.41      244.21     12.51 o
   8   1   2        4.16        5.52      3.56 o
   9   1   2        4.14        2.65      5.90 o
  10   1   2        0.09       -2.19      9.41 o
 -12   2   2        0.07       -1.57      9.15 o
 -11   2   2       21.35       22.63      9.63 o
 -10   2   2       68.17       67.58      6.82 o
  -9   2   2        2.65        0.18      3.80 o
  -8   2   2      183.16      178.70      6.60 o
  -7   2   2        8.32        2.74      2.65 o
  -6   2   2       23.80       28.34      2.72 o
  -5   2   2       22.75       23.42      2.31 o
  -4   2   2       99.42       92.03      3.08 o
  -3   2   2     2088.78     2201.28     18.36 o
  -2   2   2    30485.19    30146.74    216.42 o
  -1   2   2        7.61       20.57      0.84 o
   0   2   2     2034.93     1884.52     14.69 o
   1   2   2     2575.16     2495.02     19.84 o
   2   2   2     1668.36     1667.15     14.36 o
   3   2   2      194.56      199.47      5.14 o
   4   2   2        3.71        4.58      2.04 o
   5   2   2       71.45       72.32      3.37 o
   6   2   2      305.19      308.50      7.57 o
   7   2   2      481.40      481.39      9.85 o
   8   2   2        9.26        4.78      3.65 o
   9   2   2        2.21        1.36      5.62 o
  10   2   2        4.52       11.51      8.77 o
 -12   3   2       46.87       43.22     11.02 o
 -11   3   2       73.20       76.17     11.64 o
 -10   3   2       32.99       22.67      6.00 o
  -9   3   2      752.15      769.29     18.23 o
  -8   3   2      155.97      144.74      6.17 o
  -7   3   2      147.13      148.19      5.55 o
  -6   3   2       94.22      116.26      4.09 o
  -5   3   2       12.18       10.77      2.12 o
  -4   3   2      608.25      565.90      6.93 o
  -3   3   2       67.95       63.72      2.01 o
  -2   3   2    28624.34    28025.86    201.31 o
  -1   3   2       28.07       25.79      0.78 o
   0   3   2      753.57      687.75      5.92 o
   1   3   2     2455.09     2212.29     17.82 o
   2   3   2     4137.67     4085.49     32.54 o
   3   3   2       46.11       47.33      2.47 o
   4   3   2     2039.13     2031.34     18.60 o
   5   3   2       17.89       20.09      2.48 o
   6   3   2        8.14        7.25      3.35 o
   7   3   2      328.76      335.16     11.67 o
   8   3   2       36.16       34.00      4.35 o
   9   3   2       19.53       16.41      6.37 o
  10   3   2        3.12        5.19      8.41 o
 -11   4   2       22.25       13.26      9.17 o
 -10   4   2        7.95       -5.14      5.14 o
  -9   4   2       72.75       68.14      5.30 o
  -8   4   2      392.52      393.60      9.08 o
  -7   4   2      274.37      287.65      9.87 o
  -6   4   2      335.01      333.88      6.10 o
  -5   4   2       60.23       62.75      2.59 o
  -4   4   2      980.03     1009.74     10.33 o
  -3   4   2       97.03      101.37      2.44 o
  -2   4   2     3693.71     3846.82     27.72 o
  -1   4   2     2576.14     2397.12     16.94 o
   0   4   2       68.18       55.72      1.28 o
   1   4   2       91.90       94.26      2.02 o
   2   4   2     1894.06     1812.89     15.63 o
   3   4   2      150.85      165.94      3.84 o
   4   4   2      978.89     1062.81     14.02 o
   5   4   2      106.40      103.70      4.20 o
   6   4   2      179.67      174.65      5.99 o
   7   4   2       95.38       79.16      5.25 o
   8   4   2      232.91      238.85      8.02 o
   9   4   2        4.69       -0.78      5.76 o
  10   4   2       13.77       19.20      9.17 o
 -11   5   2        8.78        8.99      8.52 o
 -10   5   2        4.21        4.40      4.61 o
  -9   5   2       72.03       68.71      4.62 o
  -8   5   2       29.74       25.51      4.49 o
  -7   5   2       37.15       43.36      3.34 o
  -6   5   2     1336.42     1393.22     14.77 o
  -5   5   2     1280.74     1413.48     13.79 o
  -4   5   2     1156.98     1192.30     11.71 o
  -3   5   2     1880.58     1757.82     14.31 o
  -2   5   2      965.96      925.50      7.74 o
  -1   5   2      238.03      220.66      2.55 o
   0   5   2     1460.94     1339.21     10.96 o
   1   5   2      848.23      739.76      7.12 o
   2   5   2        2.17        2.00      1.40 o
   3   5   2      328.21      305.19      5.63 o
   4   5   2       26.13       24.71      2.35 o
   5   5   2       57.59       54.50      3.50 o
   6   5   2       44.92       48.31      3.95 o
   7   5   2      114.45      149.18      6.23 o
   8   5   2       46.69       48.47      4.64 o
   9   5   2       20.25       10.13      7.76 o
  10   5   2        2.31       -8.21      8.21 o
 -11   6   2        6.39       -5.63      7.83 o
 -10   6   2       81.89       73.93      7.50 o
  -9   6   2       89.90       94.57      5.19 o
  -8   6   2       15.20       10.10      3.14 o
  -7   6   2      123.91      130.48      4.94 o
  -6   6   2       31.54       27.23      2.67 o
  -5   6   2      339.47      341.58      5.30 o
  -4   6   2      601.01      612.01      7.16 o
  -3   6   2      144.84      160.57      3.06 o
  -2   6   2     1499.42     1567.00     12.28 o
  -1   6   2      572.89      579.14      5.38 o
   0   6   2      824.82      739.19      6.58 o
   1   6   2      612.82      618.49      5.93 o
   2   6   2      229.83      241.68      3.72 o
   3   6   2       89.95       93.67      2.85 o
   4   6   2      195.54      198.47      4.62 o
   5   6   2        0.44        1.06      2.29 o
   6   6   2        7.97        9.99      3.09 o
   7   6   2      252.63      266.19      8.01 o
   8   6   2       60.15       50.94      4.67 o
   9   6   2       35.43       33.32      7.13 o
  10   6   2       32.43       25.37     12.95 o
 -11   7   2       55.40       60.67     11.06 o
 -10   7   2        0.04       -4.32      4.32 o
  -9   7   2       55.91       53.37      4.24 o
  -8   7   2      126.24      128.08      5.18 o
  -7   7   2      339.28      364.79      7.28 o
  -6   7   2      404.01      409.64      7.43 o
  -5   7   2      389.07      386.38      6.59 o
  -4   7   2      498.81      473.17      6.11 o
  -3   7   2     1591.79     1579.87     12.97 o
  -2   7   2     1287.55     1264.29     10.39 o
  -1   7   2       34.28       35.71      1.50 o
   0   7   2       40.20       35.38      1.58 o
   1   7   2      276.79      258.39      3.56 o
   2   7   2      475.41      472.94      5.75 o
   3   7   2       84.92       64.58      2.52 o
   4   7   2      126.22      153.54      4.22 o
   5   7   2      301.13      303.44      6.94 o
   6   7   2        4.72       13.27      3.26 o
   7   7   2       31.82       27.24      3.93 o
   8   7   2       42.94       39.44      4.53 o
   9   7   2        9.64        2.16     10.21 o
  10   7   2        9.06        7.16      7.20 o
 -11   8   2        2.03        0.77      8.71 o
 -10   8   2       11.69       -0.27      5.29 o
  -9   8   2       39.01       41.87      3.99 o
  -8   8   2        5.12        7.44      2.95 o
  -7   8   2       25.87       28.80      2.98 o
  -6   8   2       46.38       45.93      2.93 o
  -5   8   2       38.64       40.54      2.57 o
  -4   8   2        4.55        5.42      1.57 o
  -3   8   2      263.25      235.27      3.66 o
  -2   8   2      339.52      321.55      4.13 o
  -1   8   2      700.10      663.01      6.48 o
   0   8   2       33.25       36.73      1.88 o
   1   8   2      481.57      454.89      5.39 o
   2   8   2     1185.65     1191.93     11.13 o
   3   8   2      861.38      911.74      9.08 o
   4   8   2      572.89      553.82      6.98 o
   5   8   2      198.17      190.55      5.19 o
   6   8   2      285.41      267.82      7.10 o
   7   8   2       67.88       61.71      4.56 o
   8   8   2       22.44       21.40      4.19 o
   9   8   2       35.34       45.67      8.23 o
  10   8   2        5.52       -7.03      7.03 o
 -11   9   2       28.08       32.59     10.07 o
 -10   9   2        0.37        7.70      7.85 o
  -9   9   2       89.69       85.14      4.85 o
  -8   9   2       10.39       13.45      3.04 o
  -7   9   2       92.54       97.53      4.27 o
  -6   9   2        0.02       -0.45      2.28 o
  -5   9   2      318.58      330.97      5.50 o
  -4   9   2      585.36      562.49      6.79 o
  -3   9   2       67.74       79.14      2.40 o
  -2   9   2       64.33       62.96      2.23 o
  -1   9   2     5015.27     4935.40     35.94 o
   0   9   2     1168.23     1089.87      9.80 o
   1   9   2      272.51      295.30      4.51 o
   2   9   2        8.63       11.07      1.75 o
   3   9   2      248.88      276.96      4.55 o
   4   9   2       40.20       46.00      3.21 o
   5   9   2        7.53        5.08      2.70 o
   6   9   2        1.43       -2.69      2.69 o
   7   9   2       11.28        6.12      3.06 o
   8   9   2       12.35       16.21      4.00 o
   9   9   2        3.38        1.20      6.63 o
  10   9   2        0.49       -6.19      6.98 o
 -11  10   2        8.40       15.89      9.09 o
 -10  10   2       58.96       49.64     12.18 o
  -9  10   2      150.39      154.65      6.66 o
  -8  10   2       60.27       39.98      4.21 o
  -7  10   2       18.29       18.39      3.21 o
  -6  10   2       17.22       13.78      2.77 o
  -5  10   2      318.13      314.96      7.57 o
  -4  10   2       14.14       13.48      2.01 o
  -3  10   2       46.67       53.06      2.14 o
  -2  10   2      162.13      175.19      3.43 o
  -1  10   2      499.49      559.32      6.17 o
   0  10   2      354.02      353.55      4.90 o
   1  10   2     1024.75     1067.06     10.44 o
   2  10   2      192.80      229.86      4.03 o
   3  10   2      342.29      364.43      5.59 o
   4  10   2       23.63       21.36      2.38 o
   5  10   2        1.17        2.01      2.64 o
   6  10   2      226.68      227.31      6.26 o
   7  10   2       36.99       33.99      3.60 o
   8  10   2        0.39        3.59      4.69 o
   9  10   2        0.75       -3.65      6.33 o
 -11  11   2        6.05        3.92      8.71 o
 -10  11   2        5.05        6.56      8.29 o
  -9  11   2       68.11       71.93      6.63 o
  -8  11   2        2.60        1.68      3.32 o
  -7  11   2       15.86       11.32      3.08 o
  -6  11   2       18.10       15.59      2.90 o
  -5  11   2      191.17      177.27      5.10 o
  -4  11   2       19.98       17.36      1.97 o
  -3  11   2        2.78        2.24      1.45 o
  -2  11   2      295.96      310.14      4.47 o
  -1  11   2       72.34       68.19      2.38 o
   0  11   2      176.52      192.63      3.74 o
   1  11   2       14.32       12.63      1.62 o
   2  11   2     1793.11     1840.47     15.82 o
   3  11   2      106.14      110.27      3.58 o
   4  11   2       22.40       23.89      2.50 o
   5  11   2      110.90      104.65      4.27 o
   6  11   2        0.08        3.04      2.80 o
   7  11   2       22.84       14.76      3.22 o
   8  11   2       13.20        5.82      4.94 o
   9  11   2       10.80        1.11      6.66 o
 -11  12   2       27.73       41.02     10.29 o
 -10  12   2      125.22      125.46     12.60 o
  -9  12   2       22.91       30.19      7.36 o
  -8  12   2      127.64      119.37      5.85 o
  -7  12   2        4.72        4.11      2.96 o
  -6  12   2      105.02      106.31      4.58 o
  -5  12   2       37.19       40.72      3.09 o
  -4  12   2       71.77       81.64      3.21 o
  -3  12   2      443.69      495.48      6.69 o
  -2  12   2        0.64        0.38      1.53 o
  -1  12   2      590.46      646.26      7.01 o
   0  12   2      651.73      681.90      9.15 o
   1  12   2        0.09        2.01      1.49 o
   2  12   2       19.45       16.98      1.84 o
   3  12   2      366.89      370.95      6.68 o
   4  12   2      115.52      107.05      4.40 o
   5  12   2       50.56       45.05      3.40 o
   6  12   2      271.32      277.52      9.69 o
   7  12   2        1.90        1.11      2.97 o
   8  12   2        0.07       -1.03      4.92 o
   9  12   2        4.93       10.09      7.04 o
 -10  13   2       28.20       30.57      9.18 o
  -9  13   2       32.88       23.50      8.43 o
  -8  13   2       65.52       69.72      5.02 o
  -7  13   2       48.90       47.42      4.30 o
  -6  13   2        0.03       -0.21      2.63 o
  -5  13   2       58.28       58.85      3.37 o
  -4  13   2      167.74      176.33      4.60 o
  -3  13   2     1863.10     1976.96     17.63 o
  -2  13   2     1844.14     1882.30     15.82 o
  -1  13   2      549.33      528.13      6.38 o
   0  13   2      156.83      164.71      3.83 o
   1  13   2        6.66        7.00      1.67 o
   2  13   2        2.22       -0.68      1.74 o
   3  13   2       21.57       19.52      2.82 o
   4  13   2      300.94      291.32      6.83 o
   5  13   2      463.68      453.66      9.02 o
   6  13   2      365.39      348.64      7.75 o
   7  13   2        1.11        0.44      3.22 o
   8  13   2        3.24       -3.11      5.39 o
   9  13   2        8.37        2.08      6.99 o
 -10  14   2        2.28       -6.34      7.67 o
  -9  14   2        0.00       -6.95      6.95 o
  -8  14   2        0.57       -3.89      3.89 o
  -7  14   2       66.88       79.86      4.85 o
  -6  14   2       23.12       18.05      3.10 o
  -5  14   2      347.25      353.88      6.93 o
  -4  14   2       22.51       28.68      2.62 o
  -3  14   2       16.62       16.45      2.29 o
  -2  14   2      622.01      653.87      8.08 o
  -1  14   2      329.33      345.29      5.56 o
   0  14   2      467.10      475.81      6.56 o
   1  14   2      442.63      489.78      8.01 o
   2  14   2        2.63        4.58      2.00 o
   3  14   2       70.97       69.93      3.83 o
   4  14   2      445.52      431.08      8.11 o
   5  14   2       32.73       48.03      3.98 o
   6  14   2        0.40        2.16      3.23 o
   7  14   2        8.21        4.97      4.06 o
   8  14   2        5.19        1.06      6.55 o
   9  14   2       12.83       10.85      7.29 o
 -10  15   2        0.95       -8.89      8.89 o
  -9  15   2        6.52        1.44      7.75 o
  -8  15   2       17.79        7.64      5.53 o
  -7  15   2      376.42      390.06      9.27 o
  -6  15   2       78.79       73.29      4.29 o
  -5  15   2       13.15        9.85      2.74 o
  -4  15   2      245.42      227.85      5.83 o
  -3  15   2      241.40      226.86      6.03 o
  -2  15   2       81.52       76.90      3.42 o
  -1  15   2       41.25       38.00      2.65 o
   0  15   2      125.72      144.50      4.43 o
   1  15   2       20.61       17.71      2.33 o
   2  15   2      128.59      131.39      4.35 o
   3  15   2        8.16       11.32      2.78 o
   4  15   2      101.76      105.93      4.83 o
   5  15   2        2.57        2.80      3.20 o
   6  15   2      255.70      243.73      7.47 o
   7  15   2       37.09       44.79      6.75 o
   8  15   2       18.58       12.13      8.93 o
 -10  16   2        4.98        4.11      8.63 o
  -9  16   2       17.17        6.54      7.99 o
  -8  16   2        4.10       12.79      6.76 o
  -7  16   2       62.38       55.95      4.66 o
  -6  16   2        8.36        8.90      3.12 o
  -5  16   2       49.95       49.44      3.81 o
  -4  16   2        1.40        3.03      2.63 o
  -3  16   2      557.32      551.09      8.52 o
  -2  16   2      271.86      285.05      5.88 o
  -1  16   2        0.03       -1.54      2.15 o
   0  16   2     1101.49     1107.78     13.67 o
   1  16   2       44.34       46.90      3.12 o
   2  16   2       44.50       51.26      3.40 o
   3  16   2      549.46      524.05      9.40 o
   4  16   2       59.12       56.61      4.12 o
   5  16   2      363.24      344.35      8.33 o
   6  16   2       23.80       18.87      4.12 o
   7  16   2       18.00       18.25      5.94 o
   8  16   2        2.95        0.86      6.60 o
  -9  17   2        6.54        6.60      7.87 o
  -8  17   2       46.62       49.63     11.75 o
  -7  17   2       22.31       29.52      5.11 o
  -6  17   2       37.17       39.79      4.10 o
  -5  17   2      299.30      296.33      7.30 o
  -4  17   2      227.23      215.07      6.00 o
  -3  17   2      863.32      846.34     11.16 o
  -2  17   2       13.50       14.51      2.69 o
  -1  17   2        9.75        9.45      2.50 o
   0  17   2       24.46       33.96      3.05 o
   1  17   2      128.27      122.77      4.48 o
   2  17   2        6.44        6.62      2.78 o
   3  17   2       93.14       92.27      4.76 o
   4  17   2       31.67       29.23      3.66 o
   5  17   2       54.63       56.77      4.42 o
   6  17   2      203.08      229.77     10.41 o
   7  17   2        4.54        0.72      6.25 o
   8  17   2        1.49        1.40      7.28 o
  -9  18   2       11.74       18.38      8.47 o
  -8  18   2       13.42       10.91      7.91 o
  -7  18   2      274.56      289.85     14.45 o
  -6  18   2        2.13        5.63      3.42 o
  -5  18   2       60.10       54.18      4.16 o
  -4  18   2       41.45       31.76      3.37 o
  -3  18   2      102.99      115.43      4.65 o
  -2  18   2      146.07      145.87      5.11 o
  -1  18   2      103.82       95.83      4.24 o
   0  18   2        8.94        6.13      2.62 o
   1  18   2      283.64      298.01      7.78 o
   2  18   2       64.11       62.73      4.03 o
   3  18   2      115.24      123.50      5.31 o
   4  18   2      170.11      144.50      7.25 o
   5  18   2        0.01        3.05      3.61 o
   6  18   2        9.63        9.81      5.75 o
   7  18   2        0.91       -2.73      6.32 o
   8  18   2        5.46        3.22      9.04 o
  -9  19   2       22.32       27.39     10.62 o
  -8  19   2        0.73       -5.68      6.92 o
  -7  19   2      340.39      391.17     18.29 o
  -6  19   2        0.50        2.35      4.35 o
  -5  19   2        8.68        9.47      3.36 o
  -4  19   2       15.60        7.71      2.86 o
  -3  19   2        2.47       -1.62      2.63 o
  -2  19   2      298.23      280.46      6.84 o
  -1  19   2      101.62       94.00      4.30 o
   0  19   2      116.01      126.67      4.92 o
   1  19   2       47.93       43.90      3.52 o
   2  19   2      171.92      178.64      5.97 o
   3  19   2        0.14       -2.75      2.75 o
   4  19   2        5.00       -1.19      3.26 o
   5  19   2       29.53       22.86      5.51 o
   6  19   2       95.51      121.59      9.99 o
   7  19   2        1.37       -5.94      5.94 o
  -8  20   2        4.94        7.43      9.84 o
  -7  20   2      160.64      167.10     14.25 o
  -6  20   2       10.46       12.26      5.70 o
  -5  20   2       20.80       17.88      4.22 o
  -4  20   2       50.56       62.91      4.24 o
  -3  20   2        0.18       -2.57      2.57 o
  -2  20   2        1.75       -2.54      2.54 o
  -1  20   2       99.59       93.48      4.45 o
   0  20   2      210.82      206.96      7.31 o
   1  20   2       36.76       31.24      3.42 o
   2  20   2        5.16        2.61      2.99 o
   3  20   2        3.18       -0.88      3.06 o
   4  20   2        0.64        4.39      4.05 o
   5  20   2        0.07       -3.03      5.21 o
   6  20   2        2.09       -0.53      6.37 o
   7  20   2        6.57        7.96      7.06 o
  -8  21   2       12.47       15.36      8.64 o
  -7  21   2        8.20       16.91      7.82 o
  -6  21   2        2.09       -6.44      6.44 o
  -5  21   2       33.52       35.62      6.37 o
  -4  21   2      102.54       94.86      5.18 o
  -3  21   2       12.12       13.49      3.10 o
  -2  21   2        0.00       -1.11      2.77 o
  -1  21   2      176.86      195.24      6.12 o
   0  21   2      619.96      597.06      9.50 o
   1  21   2      311.35      309.33      7.59 o
   2  21   2      552.67      566.26      9.87 o
   3  21   2       17.25       14.73      3.65 o
   4  21   2        2.37       -5.24      5.24 o
   5  21   2       12.14        9.97     10.06 o
   6  21   2        5.96       -1.54      7.33 o
  -7  22   2        1.35       -3.75      7.56 o
  -6  22   2       10.15        4.98      8.94 o
  -5  22   2        0.99       -4.59      6.09 o
  -4  22   2       15.31       11.25      4.84 o
  -3  22   2        7.19        3.31      3.26 o
  -2  22   2      119.48      103.66      5.00 o
  -1  22   2        0.66        2.28      2.92 o
   0  22   2        8.15        9.24      2.96 o
   1  22   2       33.13       47.16      3.87 o
   2  22   2       65.97       58.92      4.86 o
   3  22   2        1.45        8.52      4.67 o
   4  22   2        9.68        7.81      6.00 o
   5  22   2        3.19       10.34      7.46 o
   6  22   2        3.85       -0.43      8.48 o
  -7  23   2       12.05       23.93      8.82 o
  -6  23   2        2.07       12.20      9.41 o
  -5  23   2       23.43       25.30      7.80 o
  -4  23   2        0.31        1.23      5.13 o
  -3  23   2       37.65       30.43      5.40 o
  -2  23   2        0.70       -2.57      3.35 o
  -1  23   2       71.20       69.43      5.11 o
   0  23   2      101.23      101.95      5.42 o
   1  23   2       48.60       52.12      5.23 o
   2  23   2        8.74        2.82      4.20 o
   3  23   2        2.11        1.86      6.39 o
   4  23   2        1.31        7.43      7.43 o
   5  23   2        5.00       10.17      7.63 o
  -6  24   2        8.01       18.35      8.71 o
  -5  24   2       60.67       61.70      9.50 o
  -4  24   2        0.00        8.35      6.95 o
  -3  24   2        0.72       11.83      5.41 o
  -2  24   2       25.91       23.35      5.77 o
  -1  24   2        0.88       -4.01      4.01 o
   0  24   2       13.01        6.20      4.19 o
   1  24   2        9.49        8.19      5.35 o
   2  24   2        1.96        3.45      4.76 o
   3  24   2        2.50       -1.78      5.28 o
   4  24   2        1.63        8.53      7.14 o
   5  24   2        6.00       27.60      8.54 o
  -5  25   2        0.02        3.28      8.63 o
  -4  25   2        9.51        7.16      7.78 o
  -3  25   2        0.00        2.73      5.92 o
  -2  25   2       10.39       15.70      6.05 o
  -1  25   2        1.91        2.89      4.80 o
   0  25   2        0.67       -4.79      4.80 o
   1  25   2       16.70       11.67      5.19 o
   2  25   2        0.32        0.74      5.36 o
   3  25   2        0.04       -1.64      5.39 o
   4  25   2        0.01       -5.24      6.94 o
  -5  26   2       11.42        6.81     17.05 o
  -4  26   2        5.01       -0.49      6.19 o
  -3  26   2        0.51        5.97      6.10 o
  -2  26   2       19.28       17.77      7.08 o
  -1  26   2        0.04       -3.67      5.01 o
   0  26   2        0.54        0.49      4.98 o
   1  26   2       25.70       24.72      5.95 o
   2  26   2        6.25       -0.21      6.82 o
   3  26   2        1.54        7.93      7.48 o
  -3  27   2        4.30       14.12      6.67 o
  -2  27   2        9.44        5.81      6.26 o
  -1  27   2        2.60       -1.22      5.25 o
   0  27   2        3.31       -3.51      5.07 o
   1  27   2        1.37        0.58      5.36 o
   2  27   2        0.01        3.66      6.17 o
  -1  28   2        9.51        8.31      5.81 o
   0  28   2        0.47        3.11      7.54 o
 -11   0   3        0.01        4.90     19.14 o
  -9   0   3      865.47      904.86     20.48 o
  -7   0   3       76.82       67.27      5.51 o
  -5   0   3      598.65      594.81      9.53 o
  -3   0   3     3629.86     3415.89     36.15 o
  -1   0   3     6175.90     6109.21    189.04 o
   1   0   3     5890.58     5454.89     59.36 o
   3   0   3     3788.33     4066.71     46.98 o
   5   0   3     2453.59     2407.65     36.15 o
   7   0   3      113.38      127.38      8.44 o
   9   0   3        9.62       -0.45      8.94 o
 -12   1   3        1.84       10.13      9.24 o
 -11   1   3       59.32       62.52     11.04 o
 -10   1   3        6.91        6.51      3.98 o
  -9   1   3       23.51       22.86      4.27 o
  -8   1   3       15.64       14.04      3.55 o
  -7   1   3       17.93       11.67      2.78 o
  -6   1   3      200.72      173.75      4.60 o
  -5   1   3        5.18        0.45      1.56 o
  -4   1   3      367.81      359.25      4.60 o
  -3   1   3     1658.38     1677.53     12.91 o
  -2   1   3     8537.92     8955.00     75.61 o
  -1   1   3     1358.85     1385.57     20.23 o
   0   1   3      817.88      780.61      7.50 o
   1   1   3     2383.98     2459.05     19.57 o
   2   1   3     1191.22     1184.88     10.91 o
   3   1   3     1205.28     1202.18     11.75 o
   4   1   3      790.14      923.52     10.27 o
   5   1   3       29.03       24.12      3.29 o
   6   1   3       44.66       38.10      3.79 o
   7   1   3       64.44       59.86      4.77 o
   8   1   3        5.09       -0.46      3.50 o
   9   1   3        0.33       -5.11      5.99 o
  10   1   3        3.41        6.15      9.09 o
 -12   2   3       23.66       39.54     10.45 o
 -11   2   3       28.10       37.21     11.28 o
 -10   2   3      197.76      201.89      7.90 o
  -9   2   3      577.74      602.55     11.55 o
  -8   2   3       24.22       20.38      3.56 o
  -7   2   3       41.28       41.83      3.51 o
  -6   2   3      235.78      228.12      4.79 o
  -5   2   3      181.21      179.40      4.05 o
  -4   2   3      521.86      474.24      5.77 o
  -3   2   3     3159.48     3023.55     22.24 o
  -2   2   3    58735.11    57642.93    424.61 o
  -1   2   3     4839.22     4963.56     48.24 o
   0   2   3       71.34       78.54      1.51 o
   1   2   3      123.34      129.39      2.19 o
   2   2   3      607.06      547.34      6.17 o
   3   2   3      972.41     1054.59     10.65 o
   4   2   3      987.76     1095.89     11.58 o
   5   2   3      568.44      529.23      8.92 o
   6   2   3      165.71      174.06      6.13 o
   7   2   3      568.78      570.36     12.99 o
   8   2   3        2.18       -3.35      3.35 o
   9   2   3        4.42       -1.91      6.04 o
  10   2   3       60.87       62.26     11.53 o
 -12   3   3        0.06       -6.87      8.25 o
 -11   3   3        9.78        4.38      8.12 o
 -10   3   3        8.71        5.54      4.50 o
  -9   3   3      195.34      207.97      7.55 o
  -8   3   3      119.55      117.13      5.42 o
  -7   3   3      207.46      208.41      7.18 o
  -6   3   3       51.39       37.30      2.68 o
  -5   3   3       73.22       73.83      2.83 o
  -4   3   3     1705.93     1652.13     14.37 o
  -3   3   3       79.52       81.34      2.09 o
  -2   3   3    43611.39    42931.04    299.18 o
  -1   3   3    31651.19    30387.13    247.04 o
   0   3   3     1248.73     1204.45     10.20 o
   1   3   3      713.06      697.58      6.35 o
   2   3   3      165.56      192.18      3.59 o
   3   3   3      621.15      641.39      7.54 o
   4   3   3      118.13      124.63      3.99 o
   5   3   3      504.38      472.59      8.38 o
   6   3   3      252.91      286.22      7.67 o
   7   3   3       21.81       25.28      3.95 o
   8   3   3       28.67       27.41      4.74 o
   9   3   3        1.67       -5.82      5.86 o
  10   3   3        0.13        5.82      8.90 o
 -12   4   3        7.50       -3.47      8.81 o
 -11   4   3        0.01       -6.61      7.65 o
 -10   4   3      236.48      251.41      7.96 o
  -9   4   3        4.34       -2.38      2.82 o
  -8   4   3       23.67       22.32      2.88 o
  -7   4   3      317.99      321.70      7.31 o
  -6   4   3      103.62      114.83      3.90 o
  -5   4   3      140.39      133.87      3.62 o
  -4   4   3      207.72      246.49      4.61 o
  -3   4   3     4494.60     4357.54     31.68 o
  -2   4   3     2239.82     2286.71     16.48 o
  -1   4   3     9775.84     9600.28     68.98 o
   0   4   3     2606.39     2515.90     18.80 o
   1   4   3      275.91      335.75      4.13 o
   2   4   3      156.43      157.95      3.39 o
   3   4   3       11.93       11.65      1.95 o
   4   4   3        9.70        1.35      1.88 o
   5   4   3       41.32       37.91      3.38 o
   6   4   3      197.96      198.87      6.60 o
   7   4   3      150.50      147.73      6.21 o
   8   4   3       73.71       65.99      5.72 o
   9   4   3        1.63       -7.71      7.71 o
  10   4   3       17.96       20.41      9.91 o
 -12   5   3        8.57        2.65      9.26 o
 -11   5   3        0.01       -7.25      7.25 o
 -10   5   3        4.74       -4.17      4.17 o
  -9   5   3        0.02       -3.56      3.56 o
  -8   5   3       88.70       83.32      5.12 o
  -7   5   3        1.32        2.05      2.67 o
  -6   5   3      170.15      206.97      5.10 o
  -5   5   3      511.81      528.55      6.80 o
  -4   5   3     2627.95     2563.41     20.55 o
  -3   5   3       99.63      122.83      2.69 o
  -2   5   3       44.20       50.49      1.51 o
  -1   5   3      915.72      951.00      7.93 o
   0   5   3     1839.82     1817.95     14.07 o
   1   5   3     3116.62     3073.52     24.04 o
   2   5   3      690.31      660.39      7.21 o
   3   5   3      769.27      837.88      9.11 o
   4   5   3      208.31      202.23      4.71 o
   5   5   3       86.08       81.66      4.17 o
   6   5   3      311.99      304.62      7.97 o
   7   5   3        2.35        1.29      3.40 o
   8   5   3      138.48      135.45      7.33 o
   9   5   3        9.07        9.71      9.47 o
 -12   6   3        0.09       -8.27      8.27 o
 -11   6   3       54.77       64.25     11.03 o
 -10   6   3        0.22       -3.98      5.47 o
  -9   6   3       10.40        6.99      3.54 o
  -8   6   3       69.23       72.89      4.71 o
  -7   6   3       30.42       31.04      3.42 o
  -6   6   3       35.25       39.63      2.75 o
  -5   6   3      910.51      948.21      9.70 o
  -4   6   3     1150.57     1233.98     11.23 o
  -3   6   3      301.02      333.14      4.37 o
  -2   6   3      993.77     1005.07      8.21 o
  -1   6   3      275.11      281.44      3.29 o
   0   6   3      488.88      474.36      5.07 o
   1   6   3      152.34      151.40      3.18 o
   2   6   3      374.50      386.91      5.10 o
   3   6   3       45.09       43.70      2.41 o
   4   6   3      479.55      525.99      7.29 o
   5   6   3        8.02        6.23      2.72 o
   6   6   3     1641.60     1591.22     22.30 o
   7   6   3      202.77      194.63      6.96 o
   8   6   3        9.65       13.03      5.25 o
   9   6   3        0.00       -4.45      9.33 o
 -11   7   3       20.35       28.46      9.74 o
 -10   7   3        5.46        6.48      7.24 o
  -9   7   3       67.76       62.67      4.95 o
  -8   7   3        0.84       -1.17      3.03 o
  -7   7   3      301.95      341.36      7.76 o
  -6   7   3       45.61       40.26      3.18 o
  -5   7   3      136.13      152.51      4.94 o
  -4   7   3     1219.26     1333.84     11.87 o
  -3   7   3      818.29      814.53      7.87 o
  -2   7   3      964.78      913.94      7.81 o
  -1   7   3     1794.96     1922.30     14.78 o
   0   7   3     2616.05     2531.94     19.61 o
   1   7   3        6.66        4.51      1.53 o
   2   7   3     1154.12     1205.20     11.24 o
   3   7   3      248.45      224.61      4.01 o
   4   7   3      143.16      145.67      3.87 o
   5   7   3      223.92      211.17      6.16 o
   6   7   3      475.76      471.93      9.48 o
   7   7   3       12.89       13.32      3.60 o
   8   7   3       14.11        1.61      5.68 o
   9   7   3        1.73       -0.93      7.77 o
 -11   8   3        1.54       -0.95      8.17 o
 -10   8   3       68.21       81.90      8.39 o
  -9   8   3        4.83        1.77      3.48 o
  -8   8   3      210.72      185.53      6.69 o
  -7   8   3       44.01       48.44      3.66 o
  -6   8   3      838.87      867.62     12.54 o
  -5   8   3      380.12      370.01      5.81 o
  -4   8   3      121.53      137.32      3.23 o
  -3   8   3       19.19       16.89      1.64 o
  -2   8   3       98.71       80.33      2.24 o
  -1   8   3     3251.43     3411.50     25.26 o
   0   8   3      910.71      835.85      7.83 o
   1   8   3      345.16      368.23      4.84 o
   2   8   3       11.36       17.70      1.86 o
   3   8   3      751.19      750.33      8.70 o
   4   8   3       46.65       60.75      2.90 o
   5   8   3      650.06      623.10      9.17 o
   6   8   3      720.74      707.26     11.21 o
   7   8   3        0.00       -3.00      3.00 o
   8   8   3       12.24       10.07      5.33 o
   9   8   3        0.07       -3.68      6.38 o
 -11   9   3        3.36       -7.48      7.48 o
 -10   9   3       59.57       64.16      8.96 o
  -9   9   3      197.87      209.42      7.50 o
  -8   9   3        3.10        4.66      3.23 o
  -7   9   3      144.20      132.09      5.19 o
  -6   9   3       74.66       79.60      3.80 o
  -5   9   3       34.32       38.77      2.41 o
  -4   9   3       29.95       30.91      1.94 o
  -3   9   3        4.26        2.23      1.42 o
  -2   9   3      708.27      690.45      6.80 o
  -1   9   3     1274.24     1303.79     10.96 o
   0   9   3       78.16      108.38      2.85 o
   1   9   3       53.93       65.83      2.32 o
   2   9   3      270.67      273.81      5.04 o
   3   9   3        9.20       13.63      2.02 o
   4   9   3        2.11       -1.92      1.94 o
   5   9   3      115.87      100.65      4.16 o
   6   9   3      110.73      101.71      4.55 o
   7   9   3        5.94        2.01      3.05 o
   8   9   3        7.26       -0.79      5.09 o
   9   9   3        2.71        5.72      6.83 o
 -11  10   3        3.08       -3.90      9.58 o
 -10  10   3       80.49       79.24     13.49 o
  -9  10   3        0.21       -2.21      3.67 o
  -8  10   3      137.03      141.32      5.99 o
  -7  10   3        0.64        0.99      2.73 o
  -6  10   3      217.16      199.63      5.50 o
  -5  10   3      141.19      146.82      4.15 o
  -4  10   3      180.38      203.73      3.92 o
  -3  10   3       85.96      104.51      2.81 o
  -2  10   3      645.03      696.08      7.31 o
  -1  10   3      607.19      644.65      6.58 o
   0  10   3        4.22        6.22      1.56 o
   1  10   3     3872.94     4077.38     31.24 o
   2  10   3        9.58        6.32      1.77 o
   3  10   3      394.60      414.09      6.12 o
   4  10   3        0.49       -1.48      2.38 o
   5  10   3      598.62      570.19      8.80 o
   6  10   3       75.07       65.07      4.50 o
   7  10   3       18.04       13.51      3.33 o
   8  10   3        0.16        1.29      7.01 o
   9  10   3        1.54        3.13      7.52 o
 -11  11   3       11.76       18.08      9.07 o
 -10  11   3        0.04       -1.54      7.56 o
  -9  11   3       35.75       29.01      4.63 o
  -8  11   3       90.03       72.82      4.99 o
  -7  11   3      195.78      208.51      6.38 o
  -6  11   3       71.53       69.87      3.90 o
  -5  11   3       59.24       57.22      2.93 o
  -4  11   3      353.89      369.21      5.20 o
  -3  11   3      538.05      501.00      5.91 o
  -2  11   3        8.17       17.29      1.68 o
  -1  11   3        1.07        1.41      1.44 o
   0  11   3       64.93       67.94      2.54 o
   1  11   3     2050.54     1995.23     16.30 o
   2  11   3      374.22      396.78      5.79 o
   3  11   3        6.08       10.18      2.36 o
   4  11   3        0.25       -1.05      2.51 o
   5  11   3      266.77      246.88      6.43 o
   6  11   3        5.49        4.03      2.79 o
   7  11   3        7.14        4.43      3.41 o
   8  11   3       12.55       18.12      5.78 o
   9  11   3       15.58       18.99      8.03 o
 -11  12   3       25.52       29.10     10.68 o
 -10  12   3       20.12       17.70      8.54 o
  -9  12   3        7.69       11.66      5.80 o
  -8  12   3       62.19       50.20      4.41 o
  -7  12   3        4.63       -2.81      2.81 o
  -6  12   3       12.25        5.56      2.68 o
  -5  12   3      145.07      133.17      6.16 o
  -4  12   3       14.14       11.35      1.90 o
  -3  12   3       55.12       41.99      2.20 o
  -2  12   3        9.46        9.17      1.63 o
  -1  12   3      190.70      205.84      3.88 o
   0  12   3      186.10      200.68      4.03 o
   1  12   3       16.11       15.37      1.77 o
   2  12   3        2.97        2.06      1.84 o
   3  12   3        1.73        1.28      2.32 o
   4  12   3        0.02       -2.64      2.64 o
   5  12   3      117.23      111.77      5.08 o
   6  12   3       55.04       54.88      3.75 o
   7  12   3        6.46       10.28      4.54 o
   8  12   3       13.96        9.94      6.17 o
   9  12   3        4.12       -2.16      9.55 o
 -11  13   3       32.96       39.76     19.44 o
 -10  13   3       10.69        7.37      8.08 o
  -9  13   3       12.03        1.26      7.28 o
  -8  13   3       35.54       29.00      4.36 o
  -7  13   3      161.96      140.52      6.66 o
  -6  13   3        5.81        2.77      2.74 o
  -5  13   3      176.29      162.27      5.34 o
  -4  13   3      110.87      116.28      3.86 o
  -3  13   3       30.33       33.70      2.28 o
  -2  13   3       66.85       63.48      2.55 o
  -1  13   3      814.85      835.66      8.46 o
   0  13   3        9.09        9.26      1.72 o
   1  13   3      365.58      369.91      5.36 o
   2  13   3       34.79       41.90      3.08 o
   3  13   3       72.06       62.20      3.67 o
   4  13   3        0.12       -1.14      2.86 o
   5  13   3        9.10       13.14      3.33 o
   6  13   3       96.69       90.02      4.99 o
   7  13   3       39.22       37.27      6.05 o
   8  13   3       12.71       15.88      6.96 o
 -10  14   3        8.01       -2.73      7.48 o
  -9  14   3       13.48       18.46      8.25 o
  -8  14   3       40.28       33.26      4.12 o
  -7  14   3       93.01       97.89      5.17 o
  -6  14   3      107.33      112.62      4.82 o
  -5  14   3       64.77       77.45      3.81 o
  -4  14   3      506.48      525.15      7.65 o
  -3  14   3      637.23      620.21      8.79 o
  -2  14   3       52.03       54.48      2.67 o
  -1  14   3       24.66       25.06      2.18 o
   0  14   3       21.54       16.74      2.07 o
   1  14   3       22.23       26.98      3.09 o
   2  14   3      110.19      112.10      4.17 o
   3  14   3      853.05      852.10     12.06 o
   4  14   3       14.13       15.72      3.29 o
   5  14   3      315.03      332.18      8.00 o
   6  14   3       20.56       16.67      3.56 o
   7  14   3       15.91        6.36      5.01 o
   8  14   3        9.92        9.41      6.91 o
 -10  15   3        7.25        1.84      8.82 o
  -9  15   3       10.45       -1.95      7.12 o
  -8  15   3      142.03      168.11      7.92 o
  -7  15   3        1.87        1.92      3.15 o
  -6  15   3      338.41      321.70      7.94 o
  -5  15   3      104.45      106.51      4.35 o
  -4  15   3      856.27      867.24     11.14 o
  -3  15   3      137.40      131.65      4.36 o
  -2  15   3        8.37        4.74      2.21 o
  -1  15   3        1.22        0.94      2.08 o
   0  15   3       36.41       32.85      2.70 o
   1  15   3      194.22      202.39      5.18 o
   2  15   3       14.39       16.78      2.60 o
   3  15   3       91.92       95.45      4.60 o
   4  15   3        3.63        6.49      3.06 o
   5  15   3       16.52       21.47      3.57 o
   6  15   3       28.91       31.73      4.67 o
   7  15   3        0.35        0.91      5.80 o
   8  15   3        0.22       -6.46      6.46 o
 -10  16   3        0.01       -4.90      7.67 o
  -9  16   3        3.96       -6.68      6.68 o
  -8  16   3        0.03       -5.04      5.04 o
  -7  16   3        0.88       -1.49      3.18 o
  -6  16   3      115.28      112.79      5.30 o
  -5  16   3       12.89       16.48      3.09 o
  -4  16   3      586.28      578.63      8.90 o
  -3  16   3       33.16       35.30      3.15 o
  -2  16   3       46.65       43.67      3.11 o
  -1  16   3        5.82        4.99      2.37 o
   0  16   3      188.62      194.95      5.33 o
   1  16   3        4.51        2.27      2.37 o
   2  16   3        0.32       -1.54      2.36 o
   3  16   3       29.66       29.40      4.47 o
   4  16   3        3.86        6.47      3.07 o
   5  16   3       26.01       19.77      3.66 o
   6  16   3        1.02       -1.09      4.56 o
   7  16   3       33.08       28.67      7.53 o
   8  16   3       36.11       41.59     10.02 o
  -9  17   3        0.41       -3.40      7.13 o
  -8  17   3       12.30       -0.52      6.28 o
  -7  17   3      112.57      106.72      6.40 o
  -6  17   3       58.00       68.64      4.60 o
  -5  17   3        2.76        3.91      3.05 o
  -4  17   3      211.29      200.99      6.10 o
  -3  17   3      453.22      457.98      8.22 o
  -2  17   3       80.20       79.09      3.96 o
  -1  17   3       24.38       23.35      2.77 o
   0  17   3       83.50       90.54      4.03 o
   1  17   3        1.28        0.47      2.32 o
   2  17   3       87.28       92.18      4.15 o
   3  17   3       16.72       15.31      3.18 o
   4  17   3       25.64       35.02      3.87 o
   5  17   3       60.02       57.32      4.81 o
   6  17   3        3.81        5.23      4.83 o
   7  17   3        3.14        0.62      6.75 o
  -9  18   3        7.22        8.58      8.12 o
  -8  18   3       46.79       39.49      8.79 o
  -7  18   3        0.95       -1.36      5.37 o
  -6  18   3        0.84       -0.48      3.21 o
  -5  18   3       24.08       27.67      3.35 o
  -4  18   3       13.13       15.42      2.97 o
  -3  18   3       38.58       43.68      3.36 o
  -2  18   3        1.63       -2.50      2.50 o
  -1  18   3       35.14       33.74      3.27 o
   0  18   3        0.40        6.42      2.59 o
   1  18   3       52.26       60.66      3.68 o
   2  18   3       92.87      102.66      4.44 o
   3  18   3       75.22       76.67      4.51 o
   4  18   3       13.77        9.51      3.40 o
   5  18   3       12.53        3.04      5.93 o
   6  18   3        0.52       -0.22      5.46 o
   7  18   3        0.34       -4.63      6.48 o
  -9  19   3        1.69       -7.32      7.32 o
  -8  19   3       13.76        9.54      7.81 o
  -7  19   3        6.50       -0.53      6.29 o
  -6  19   3       45.50       55.28      4.98 o
  -5  19   3        0.34       -0.54      2.85 o
  -4  19   3        3.72       -2.30      2.56 o
  -3  19   3       41.61       47.39      3.61 o
  -2  19   3       39.64       41.10      3.47 o
  -1  19   3       31.51       28.47      3.17 o
   0  19   3      318.29      332.15      7.10 o
   1  19   3      251.54      239.01      6.38 o
   2  19   3      181.28      186.85      5.73 o
   3  19   3        0.19       -0.31      3.06 o
   4  19   3       23.93       29.94      4.41 o
   5  19   3        2.76        3.21      4.83 o
   6  19   3        4.88        9.85      6.69 o
   7  19   3       12.55       24.78      8.05 o
  -8  20   3        5.01        4.51      7.40 o
  -7  20   3        0.56        7.93      7.81 o
  -6  20   3       45.37       49.87      7.89 o
  -5  20   3       22.87       26.33      4.18 o
  -4  20   3       14.85       10.58      3.17 o
  -3  20   3        4.21       -1.32      2.74 o
  -2  20   3       47.80       39.44      3.49 o
  -1  20   3        0.01       -2.56      2.56 o
   0  20   3        3.46        5.67      2.74 o
   1  20   3        2.43        9.40      2.98 o
   2  20   3      223.09      239.77      6.78 o
   3  20   3       21.97       21.88      3.77 o
   4  20   3        3.55        0.79      4.62 o
   5  20   3        2.18        3.96      6.14 o
   6  20   3        3.68       10.00      6.72 o
  -8  21   3        1.97       -5.92      7.34 o
  -7  21   3       31.28       26.89      8.81 o
  -6  21   3        2.24       -5.76      5.76 o
  -5  21   3       20.80       23.46      6.78 o
  -4  21   3        0.02       -2.92      2.92 o
  -3  21   3        6.20        5.47      2.90 o
  -2  21   3       12.75       16.08      3.16 o
  -1  21   3        0.25        0.66      2.83 o
   0  21   3       65.30       61.70      3.88 o
   1  21   3       26.02       23.36      3.28 o
   2  21   3       44.85       46.99      4.03 o
   3  21   3        1.67        1.32      4.74 o
   4  21   3        0.24        4.90      4.97 o
   5  21   3        4.43        7.74      6.66 o
   6  21   3        5.10       12.28      7.16 o
  -7  22   3        0.03       -0.53      7.93 o
  -6  22   3        8.28        1.33      8.24 o
  -5  22   3        2.87       -3.76      5.45 o
  -4  22   3       57.01       57.77      5.87 o
  -3  22   3        1.60       -0.14      3.22 o
  -2  22   3       30.52       34.53      3.69 o
  -1  22   3       31.96       34.85      3.65 o
   0  22   3       17.23       15.10      3.14 o
   1  22   3       31.28       28.66      3.59 o
   2  22   3       10.62        3.97      4.25 o
   3  22   3       10.09       17.71      5.32 o
   4  22   3       26.52       26.04      6.75 o
   5  22   3        1.09       14.69      7.77 o
  -7  23   3        7.44       21.87     10.35 o
  -6  23   3       10.99       28.45      8.57 o
  -5  23   3        7.27       10.74      7.23 o
  -4  23   3        1.82       -6.14      6.51 o
  -3  23   3        0.85       -2.50      4.45 o
  -2  23   3       15.21       23.16      4.22 o
  -1  23   3        1.14        5.48      3.81 o
   0  23   3        0.01        0.70      3.29 o
   1  23   3       10.53        2.98      3.90 o
   2  23   3        0.31        1.12      4.22 o
   3  23   3       11.86        2.03      7.02 o
   4  23   3       12.61       24.84      8.11 o
   5  23   3        3.49        8.57      7.86 o
  -6  24   3        1.92        5.80      7.89 o
  -5  24   3        2.90        6.58      7.33 o
  -4  24   3        0.00       -1.34      5.55 o
  -3  24   3        8.22        5.63      5.09 o
  -2  24   3       28.61       26.26      5.77 o
  -1  24   3        9.95       17.80      5.01 o
   0  24   3       28.90       36.33      5.08 o
   1  24   3        5.02        1.13      4.35 o
   2  24   3        0.38        0.96      4.63 o
   3  24   3        2.34        6.14      6.98 o
   4  24   3        6.30        2.92     11.57 o
  -5  25   3        9.00        6.79      7.74 o
  -4  25   3        2.50       -5.26      5.75 o
  -3  25   3        2.95       -4.86      6.89 o
  -2  25   3        0.91        7.16      7.54 o
  -1  25   3        0.00       -2.71      4.37 o
   0  25   3        6.95        8.64      5.14 o
   1  25   3        3.74        7.74      4.91 o
   2  25   3        8.08       -3.13      5.65 o
   3  25   3        2.83       -7.86      9.33 o
  -4  26   3        2.81        0.66      6.24 o
  -3  26   3        0.27        2.95      6.25 o
  -2  26   3        0.03       -5.09      5.66 o
  -1  26   3       11.30       10.33      5.51 o
   0  26   3       35.38       25.15      6.73 o
   1  26   3        0.03        3.76      5.13 o
   2  26   3        0.12        0.67      5.98 o
  -3  27   3        0.02       -5.97      5.97 o
  -2  27   3       11.36       11.91      6.65 o
  -1  27   3        1.95       -0.44      5.19 o
   0  27   3       12.49        1.40      5.53 o
   1  27   3       13.22       17.62      6.70 o
 -12   0   4       18.57        9.95     13.52 o
 -10   0   4      266.75      291.51     10.65 o
  -8   0   4      749.94      784.68     15.01 o
  -6   0   4       94.03       90.38      4.16 o
  -4   0   4      919.36      941.42     12.08 o
  -2   0   4     4010.94     4087.21     73.77 o
   0   0   4      516.53      526.75      8.74 o
   2   0   4      619.37      754.11     10.88 o
   4   0   4      462.41      460.56      9.46 o
   6   0   4        0.53       -4.30      4.30 o
   8   0   4       18.53       21.39      9.41 o
 -12   1   4       89.15       92.06     12.60 o
 -11   1   4       10.76        8.77      6.50 o
 -10   1   4        0.54        4.78      4.81 o
  -9   1   4      190.94      195.58      5.77 o
  -8   1   4        2.23       -2.23      2.85 o
  -7   1   4        2.50       -1.95      1.95 o
  -6   1   4       62.62       70.64      2.60 o
  -5   1   4      593.68      579.61      6.80 o
  -4   1   4      592.18      530.52      5.69 o
  -3   1   4     1846.69     1804.24     16.68 o
  -2   1   4      537.12      554.47      6.74 o
  -1   1   4     2361.52     2252.86     32.17 o
   0   1   4      225.38      210.00      3.11 o
   1   1   4       61.96       70.67      2.25 o
   2   1   4      837.16      788.41      7.96 o
   3   1   4      569.88      622.94      7.30 o
   4   1   4      583.03      562.65      7.50 o
   5   1   4       81.60       77.01      4.10 o
   6   1   4      703.61      659.67     11.03 o
   7   1   4       12.27        6.14      4.35 o
   8   1   4        6.77        4.38      5.87 o
   9   1   4       39.12       38.92      9.90 o
 -12   2   4       54.83       51.49     13.56 o
 -11   2   4       39.76       39.41      8.03 o
 -10   2   4      125.80      146.14      6.23 o
  -9   2   4       62.08       65.37      4.43 o
  -8   2   4       55.63       47.26      3.72 o
  -7   2   4      832.55      841.88     13.59 o
  -6   2   4        0.33       -1.83      1.83 o
  -5   2   4      641.52      611.72      7.07 o
  -4   2   4       93.93       83.36      2.32 o
  -3   2   4      349.52      370.29      4.32 o
  -2   2   4        3.82        4.97      1.55 o
  -1   2   4      399.84      390.16      6.38 o
   0   2   4     1076.18     1052.53     10.20 o
   1   2   4      261.42      266.38      3.62 o
   2   2   4      317.74      321.73      4.48 o
   3   2   4        5.11        9.36      1.78 o
   4   2   4      222.31      228.57      5.00 o
   5   2   4       17.27        8.77      2.85 o
   6   2   4       67.70       48.28      4.37 o
   7   2   4       45.25       45.39      4.99 o
   8   2   4        6.08       -0.29      5.80 o
   9   2   4        6.60        3.25      8.58 o
 -12   3   4       20.26       20.40      9.98 o
 -11   3   4       72.40      100.25      9.36 o
 -10   3   4       45.28       55.70      4.80 o
  -9   3   4       35.59       34.71      3.81 o
  -8   3   4        8.48        1.72      3.06 o
  -7   3   4      150.66      151.13      5.06 o
  -6   3   4      631.90      653.55      7.97 o
  -5   3   4      951.93     1003.54     10.03 o
  -4   3   4     3368.06     3282.11     24.50 o
  -3   3   4     2802.07     2752.07     20.92 o
  -2   3   4    12516.95    12129.02     95.32 o
  -1   3   4      825.97      790.40      8.36 o
   0   3   4        0.13        0.16      1.14 o
   1   3   4      131.30      124.56      2.42 o
   2   3   4     1131.56     1169.21     10.93 o
   3   3   4       29.15       29.28      2.25 o
   4   3   4      143.93      141.67      4.06 o
   5   3   4      272.92      270.63      6.82 o
   6   3   4     1409.66     1373.21     17.50 o
   7   3   4      268.05      257.58      8.84 o
   8   3   4        6.84       -0.65      5.69 o
   9   3   4        4.06       -7.75      7.75 o
 -12   4   4       11.96       11.20      8.94 o
 -11   4   4       12.21       17.49      7.75 o
 -10   4   4      333.84      336.39     10.21 o
  -9   4   4        3.47        4.65      3.17 o
  -8   4   4      346.71      355.13      7.89 o
  -7   4   4      470.71      445.76      7.83 o
  -6   4   4       99.77      103.91      3.91 o
  -5   4   4       35.33       36.93      2.28 o
  -4   4   4      998.43     1039.44      9.49 o
  -3   4   4       17.64       10.18      1.33 o
  -2   4   4     4861.26     4708.43     36.59 o
  -1   4   4     1262.93     1230.00     11.44 o
   0   4   4      758.82      736.28      7.21 o
   1   4   4     1258.52     1270.61     11.09 o
   2   4   4     1821.56     1903.90     15.91 o
   3   4   4        2.02        0.76      1.66 o
   4   4   4       19.81       25.92      2.42 o
   5   4   4      693.95      685.47     10.55 o
   6   4   4        0.42       -3.32      3.32 o
   7   4   4      132.68      149.51      7.13 o
   8   4   4        4.91        7.72      6.07 o
   9   4   4       14.21       15.72      9.19 o
 -12   5   4        4.70       -4.67      8.36 o
 -11   5   4        2.71       -7.62      7.62 o
 -10   5   4       12.80        2.92      3.88 o
  -9   5   4       44.62       39.77      3.99 o
  -8   5   4       87.71       95.13      4.96 o
  -7   5   4       77.98       82.10      4.13 o
  -6   5   4      456.95      483.52      8.14 o
  -5   5   4       92.44       95.16      2.98 o
  -4   5   4      103.28       92.49      2.61 o
  -3   5   4        7.15        8.34      1.61 o
  -2   5   4        0.49        3.29      1.25 o
  -1   5   4      817.24      782.28      7.36 o
   0   5   4      906.66      919.83      8.12 o
   1   5   4        0.53        0.07      1.25 o
   2   5   4      688.82      635.32      7.08 o
   3   5   4      658.52      622.82      7.49 o
   4   5   4       92.48       93.54      3.48 o
   5   5   4        0.33       -1.03      2.74 o
   6   5   4      472.39      465.46     10.28 o
   7   5   4      171.07      180.23      7.64 o
   8   5   4       44.13       54.70      7.60 o
   9   5   4       27.17       30.20      9.66 o
 -12   6   4       29.68       29.43     10.01 o
 -11   6   4       46.42       40.50     11.23 o
 -10   6   4      105.04      111.12      6.82 o
  -9   6   4       67.62       60.37      4.45 o
  -8   6   4      209.39      214.23      6.50 o
  -7   6   4      105.54      107.04      4.52 o
  -6   6   4       36.20       33.14      2.44 o
  -5   6   4     1378.18     1281.98     13.56 o
  -4   6   4      116.85      121.99      2.96 o
  -3   6   4       19.27       22.64      1.55 o
  -2   6   4     1378.00     1346.91     10.48 o
  -1   6   4     1177.39     1283.93     11.07 o
   0   6   4       51.08       50.00      1.68 o
   1   6   4        9.26        7.27      1.38 o
   2   6   4      335.23      324.83      4.79 o
   3   6   4      219.48      225.85      4.52 o
   4   6   4        1.99       -2.12      2.12 o
   5   6   4       28.89       25.46      3.35 o
   6   6   4       33.83       29.38      5.23 o
   7   6   4       24.56       21.51      4.40 o
   8   6   4        0.16       -4.38      5.50 o
   9   6   4       18.57       20.34      9.28 o
 -12   7   4        8.98       -5.27      9.03 o
 -11   7   4        0.25       -7.63      7.69 o
 -10   7   4       46.94       44.71      5.32 o
  -9   7   4        3.35        0.02      3.35 o
  -8   7   4        6.57        1.33      2.88 o
  -7   7   4      451.71      452.87      7.86 o
  -6   7   4        0.07       -1.34      1.79 o
  -5   7   4      157.54      171.53      3.86 o
  -4   7   4      288.12      269.20      4.15 o
  -3   7   4      132.82      149.94      2.85 o
  -2   7   4      543.79      581.22      5.54 o
  -1   7   4     2229.03     2335.11     18.14 o
   0   7   4        0.95       -1.16      1.23 o
   1   7   4      460.44      507.67      5.93 o
   2   7   4      564.81      588.26      6.76 o
   3   7   4       96.22      102.93      3.38 o
   4   7   4       96.27       96.90      3.60 o
   5   7   4      270.10      252.59      7.24 o
   6   7   4      161.37      161.57      6.16 o
   7   7   4        5.53        7.05      3.89 o
   8   7   4       22.91       21.93      6.65 o
   9   7   4        0.89       -7.72      7.72 o
 -11   8   4        3.53        6.19      8.51 o
 -10   8   4       22.00       22.86      6.28 o
  -9   8   4       55.89       55.16      4.68 o
  -8   8   4        6.53        3.08      2.92 o
  -7   8   4      157.25      163.56      5.30 o
  -6   8   4        0.07       -2.02      2.02 o
  -5   8   4      124.26      122.23      3.40 o
  -4   8   4       11.38        6.83      1.61 o
  -3   8   4      506.26      497.66      5.33 o
  -2   8   4       16.02       13.30      1.50 o
  -1   8   4     5927.41     6010.91     43.19 o
   0   8   4      527.77      588.72      6.06 o
   1   8   4      386.31      415.32      5.21 o
   2   8   4      150.41      151.07      3.69 o
   3   8   4       16.38       18.99      2.14 o
   4   8   4       70.38       70.48      3.93 o
   5   8   4      322.27      316.70      6.88 o
   6   8   4       16.49        9.14      3.08 o
   7   8   4        8.11        9.86      3.41 o
   8   8   4        1.17        5.43      5.55 o
   9   8   4        2.06       -4.14      6.86 o
 -11   9   4       20.45       33.74     10.38 o
 -10   9   4       59.40       68.97      7.91 o
  -9   9   4       25.84       19.88      3.85 o
  -8   9   4        8.75       12.27      3.33 o
  -7   9   4       92.61       99.11      4.58 o
  -6   9   4       97.01       86.20      3.75 o
  -5   9   4      248.29      236.60      4.30 o
  -4   9   4       10.54        4.55      1.59 o
  -3   9   4     1848.03     1776.06     14.13 o
  -2   9   4      271.16      268.45      4.44 o
  -1   9   4     2735.82     2948.22     22.96 o
   0   9   4      704.52      714.13      7.14 o
   1   9   4       52.13       66.99      2.53 o
   2   9   4       68.99       77.32      2.80 o
   3   9   4      151.51      149.31      4.15 o
   4   9   4      191.14      173.85      5.44 o
   5   9   4        0.05       -2.28      2.28 o
   6   9   4       68.44       69.39      4.74 o
   7   9   4       33.48       29.19      4.55 o
   8   9   4      140.50      165.76     10.23 o
 -11  10   4        6.53        1.72      8.24 o
 -10  10   4        0.37       -0.91      5.25 o
  -9  10   4        3.42        1.28      3.44 o
  -8  10   4        0.29       -2.93      2.93 o
  -7  10   4      100.04       81.05      4.47 o
  -6  10   4      103.94      104.89      4.27 o
  -5  10   4        0.47        1.86      1.63 o
  -4  10   4      161.56      162.52      3.67 o
  -3  10   4      248.05      256.80      4.02 o
  -2  10   4      820.53      860.05      8.34 o
  -1  10   4        7.26       14.62      1.55 o
   0  10   4      135.58      153.26      3.33 o
   1  10   4      404.56      421.77      5.57 o
   2  10   4      163.38      162.13      3.93 o
   3  10   4      179.17      160.89      4.48 o
   4  10   4     1011.85      985.25     12.86 o
   5  10   4       13.74       13.57      3.39 o
   6  10   4        1.02       -1.65      2.59 o
   7  10   4        3.22        3.77      5.55 o
   8  10   4       10.78       11.61      7.14 o
 -11  11   4        2.83       12.60     10.44 o
 -10  11   4        1.17       -1.49      5.36 o
  -9  11   4      118.49      125.33      7.25 o
  -8  11   4       47.55       48.09      4.15 o
  -7  11   4        2.71        2.69      2.84 o
  -6  11   4        0.13       -0.09      2.44 o
  -5  11   4       79.40       80.05      3.12 o
  -4  11   4      127.78      126.80      3.33 o
  -3  11   4      206.48      202.03      3.87 o
  -2  11   4        2.09        1.75      1.43 o
  -1  11   4       70.54       72.87      2.37 o
   0  11   4      126.07      133.33      3.24 o
   1  11   4        2.23        3.11      1.63 o
   2  11   4       43.20       45.20      2.59 o
   3  11   4      580.02      588.11      8.94 o
   4  11   4     1642.27     1615.95     18.39 o
   5  11   4        2.58        6.49      3.09 o
   6  11   4       74.67       71.82      5.03 o
   7  11   4        0.00       -2.23      4.90 o
   8  11   4       13.69       34.02      7.96 o
 -11  12   4        1.22       -4.50      7.62 o
 -10  12   4       16.60       18.75      8.46 o
  -9  12   4      117.65      113.32      7.22 o
  -8  12   4        8.55        6.72      3.28 o
  -7  12   4       52.07       46.67      3.94 o
  -6  12   4      186.17      182.87      5.86 o
  -5  12   4        0.72        3.04      2.16 o
  -4  12   4       54.11       55.20      2.57 o
  -3  12   4       10.50        8.25      1.76 o
  -2  12   4      237.88      219.39      3.92 o
  -1  12   4        1.83        1.62      1.49 o
   0  12   4       46.56       57.50      2.35 o
   1  12   4        7.44        9.75      1.66 o
   2  12   4       33.72       35.67      2.66 o
   3  12   4       15.48       19.19      2.98 o
   4  12   4      259.42      240.99      6.67 o
   5  12   4       42.40       39.99      4.01 o
   6  12   4        0.31        0.69      3.37 o
   7  12   4        7.53        8.68      5.29 o
   8  12   4        5.83        5.01      7.22 o
 -11  13   4        1.63        6.62      8.26 o
 -10  13   4        0.66        0.12      7.64 o
  -9  13   4       33.47       38.89      6.78 o
  -8  13   4       44.75       38.86      4.43 o
  -7  13   4        8.02        6.41      3.04 o
  -6  13   4       30.38       28.46      3.64 o
  -5  13   4        1.03        0.26      2.23 o
  -4  13   4        0.82        0.90      2.30 o
  -3  13   4      694.93      682.98      8.43 o
  -2  13   4      495.76      516.87      6.41 o
  -1  13   4      508.10      515.25      6.85 o
   0  13   4       11.26        8.20      1.80 o
   1  13   4       28.36       28.37      2.18 o
   2  13   4       17.00       11.79      2.73 o
   3  13   4      104.26       98.07      4.48 o
   4  13   4      866.23      833.56     12.37 o
   5  13   4      231.55      212.03      6.99 o
   6  13   4       57.28       47.72      4.98 o
   7  13   4       22.31       21.50      5.80 o
   8  13   4        4.29        1.14      6.67 o
 -10  14   4        0.06        3.65      7.89 o
  -9  14   4       38.47       34.74     11.28 o
  -8  14   4       96.03       89.90      5.24 o
  -7  14   4        0.14        5.19      3.10 o
  -6  14   4      515.21      523.17      8.79 o
  -5  14   4       54.02       56.63      3.55 o
  -4  14   4       46.20       50.87      3.07 o
  -3  14   4       62.73       67.10      3.35 o
  -2  14   4        1.11        2.38      1.89 o
  -1  14   4       67.54       66.35      2.91 o
   0  14   4      216.52      213.35      4.82 o
   1  14   4       58.72       56.90      2.92 o
   2  14   4       18.46       17.23      2.91 o
   3  14   4       15.93       17.58      3.17 o
   4  14   4      205.61      207.04      6.41 o
   5  14   4        3.50        7.08      3.38 o
   6  14   4       25.51       23.28      5.41 o
   7  14   4       26.87       18.70      6.34 o
   8  14   4        6.42       -1.81      7.68 o
 -10  15   4        0.67       -6.87      6.87 o
  -9  15   4       25.04       37.30      8.06 o
  -8  15   4        2.54        0.27      3.68 o
  -7  15   4      143.97      145.05      5.93 o
  -6  15   4      115.03       97.99      4.54 o
  -5  15   4      654.10      647.71      9.88 o
  -4  15   4       32.62       29.25      3.06 o
  -3  15   4        3.20        3.03      2.35 o
  -2  15   4      236.00      238.58      5.56 o
  -1  15   4       84.69       89.76      3.65 o
   0  15   4      216.50      196.03      5.29 o
   1  15   4      241.35      246.15      5.49 o
   2  15   4      235.51      247.68      6.41 o
   3  15   4        2.36       -2.71      2.71 o
   4  15   4        0.54       -2.94      2.94 o
   5  15   4        8.91       10.99      3.73 o
   6  15   4        0.15        7.93      5.11 o
   7  15   4        6.29        7.88      6.83 o
 -10  16   4        0.87       -4.24     11.66 o
  -9  16   4        0.70       -6.93      7.84 o
  -8  16   4        3.52        7.06      5.41 o
  -7  16   4        0.04       -3.03      3.03 o
  -6  16   4       27.65       25.83      3.27 o
  -5  16   4      164.05      171.55      5.55 o
  -4  16   4     1048.85     1024.14     13.08 o
  -3  16   4     1345.63     1297.68     15.60 o
  -2  16   4      152.72      144.83      5.10 o
  -1  16   4      294.55      305.91      6.22 o
   0  16   4       12.64        8.78      2.62 o
   1  16   4        1.09        0.16      2.30 o
   2  16   4      226.21      236.96      6.38 o
   3  16   4      159.45      156.51      5.91 o
   4  16   4        0.18       -2.37      3.07 o
   5  16   4       21.22       16.67      4.23 o
   6  16   4        1.00       -4.91      4.91 o
   7  16   4        2.00       -6.16      6.16 o
 -10  17   4        0.01        5.05      8.05 o
  -9  17   4       34.96       29.77      8.84 o
  -8  17   4      163.21      166.98     10.11 o
  -7  17   4        7.31       12.11      3.76 o
  -6  17   4      111.38      122.25      5.24 o
  -5  17   4      116.84      116.52      4.82 o
  -4  17   4      205.02      217.30      6.32 o
  -3  17   4      167.71      157.40      6.64 o
  -2  17   4       11.34        2.03      2.64 o
  -1  17   4       73.28       69.90      3.73 o
   0  17   4      167.68      175.90      5.16 o
   1  17   4        0.04       -0.04      2.35 o
   2  17   4       65.59       63.71      3.98 o
   3  17   4       34.03       35.31      3.76 o
   4  17   4       11.94        8.75      3.46 o
   5  17   4       10.41        9.15      4.98 o
   6  17   4       21.44       12.10      6.06 o
   7  17   4        0.46        3.70      7.01 o
  -9  18   4       88.25       90.30     11.22 o
  -8  18   4       77.22       92.71      9.70 o
  -7  18   4       22.74       26.51      6.10 o
  -6  18   4        4.99        6.85      3.36 o
  -5  18   4        0.16       -2.81      2.81 o
  -4  18   4        0.37       -2.18      2.71 o
  -3  18   4       39.76       39.17      3.30 o
  -2  18   4       15.96        6.55      2.65 o
  -1  18   4       30.70       22.75      3.01 o
   0  18   4       24.20       13.76      2.84 o
   1  18   4        2.46        4.50      2.42 o
   2  18   4       84.33       73.11      4.22 o
   3  18   4       47.27       56.45      5.51 o
   4  18   4        0.14        2.58      3.85 o
   5  18   4        0.12        0.13      4.84 o
   6  18   4        0.16       -1.91      6.65 o
  -9  19   4        6.90        5.39      8.11 o
  -8  19   4        8.83        2.89      7.30 o
  -7  19   4       90.26      106.80      8.52 o
  -6  19   4       38.26       39.76      4.32 o
  -5  19   4        1.90        0.29      2.85 o
  -4  19   4        9.15        1.37      2.74 o
  -3  19   4       23.33       21.59      3.09 o
  -2  19   4        6.85       11.17      2.82 o
  -1  19   4        3.83        1.57      2.59 o
   0  19   4      139.63      122.10      4.49 o
   1  19   4       25.43       21.54      2.93 o
   2  19   4        1.85        0.44      2.99 o
   3  19   4       22.74       15.52      3.56 o
   4  19   4        5.96        1.62      4.84 o
   5  19   4       16.92       20.92      6.11 o
   6  19   4        5.43       10.66      7.22 o
  -8  20   4        0.31       -7.19      7.19 o
  -7  20   4       99.20      110.34     10.97 o
  -6  20   4       15.39       19.11      5.79 o
  -5  20   4       20.35       22.76      3.73 o
  -4  20   4        1.45       -2.24      2.83 o
  -3  20   4       85.92      103.98      4.83 o
  -2  20   4       32.23       27.95      3.34 o
  -1  20   4       38.75       38.17      3.47 o
   0  20   4      171.74      189.38      5.62 o
   1  20   4        4.83        3.19      2.89 o
   2  20   4       41.37       56.99      3.99 o
   3  20   4       20.36        1.02      5.41 o
   4  20   4        1.25       -6.02      6.02 o
   5  20   4        0.91        1.65      8.87 o
   6  20   4        0.69       -6.09      6.55 o
  -8  21   4       12.73       19.37      8.45 o
  -7  21   4       40.98       40.79      8.96 o
  -6  21   4       24.16       20.70      6.74 o
  -5  21   4        1.99        2.03      4.59 o
  -4  21   4        7.92        5.52      3.45 o
  -3  21   4        2.97        0.83      2.96 o
  -2  21   4       29.29       25.75      3.38 o
  -1  21   4       10.92        2.62      3.17 o
   0  21   4      407.71      432.82      8.34 o
   1  21   4        9.84       11.26      3.13 o
   2  21   4      158.89      135.81      6.76 o
   3  21   4        3.98        8.17      4.90 o
   4  21   4        1.03       -0.63      5.28 o
   5  21   4       15.66       26.99      7.46 o
  -7  22   4        3.09       12.76      7.37 o
  -6  22   4       49.81       78.61     11.69 o
  -5  22   4        3.86        9.98      5.03 o
  -4  22   4        5.55        0.19      4.44 o
  -3  22   4        1.68        2.10      3.49 o
  -2  22   4      157.74      150.62      6.87 o
  -1  22   4       37.42       46.22      5.12 o
   0  22   4      129.92      125.46      5.49 o
   1  22   4        0.10       -0.40      3.40 o
   2  22   4       74.42       81.48      6.27 o
   3  22   4        1.03        3.12      5.67 o
   4  22   4        2.13       13.68      6.88 o
   5  22   4        0.94       -6.30      6.30 o
  -7  23   4        8.51       17.25      9.91 o
  -6  23   4        0.55        1.75      9.93 o
  -5  23   4        1.02        1.75      5.31 o
  -4  23   4        1.87       -2.77      4.45 o
  -3  23   4        2.39        9.21      4.83 o
  -2  23   4       63.00       77.37      7.83 o
  -1  23   4       11.60        5.84      4.49 o
   0  23   4       56.28       40.32      5.03 o
   1  23   4       20.02       18.76      4.49 o
   2  23   4        3.79       -4.64      4.64 o
   3  23   4        8.30       13.70      6.34 o
   4  23   4        0.00        3.99      7.36 o
  -6  24   4        0.70        7.61      7.34 o
  -5  24   4       15.24       18.15      6.73 o
  -4  24   4        0.02       -0.94      5.45 o
  -3  24   4       24.72       28.43      8.34 o
  -2  24   4       90.83       90.05     10.45 o
  -1  24   4      112.02      121.60      7.79 o
   0  24   4        0.85        0.46      4.00 o
   1  24   4        2.79       -2.60      4.22 o
   2  24   4        1.17        1.45      5.81 o
   3  24   4        1.43        2.12      7.01 o
  -5  25   4        4.86       14.56      6.79 o
  -4  25   4        0.85       -3.57      6.16 o
  -3  25   4       76.68       79.90      9.37 o
  -2  25   4       16.83       13.77      5.84 o
  -1  25   4       24.99       30.83      5.53 o
   0  25   4        0.45       -4.15      4.15 o
   1  25   4        0.80       -5.44      5.44 o
   2  25   4        5.47        1.05      6.05 o
  -4  26   4        0.03        2.89      6.93 o
  -3  26   4        0.11       -4.30      5.92 o
  -2  26   4        6.59        8.35      6.18 o
  -1  26   4        5.22        8.25      5.22 o
   0  26   4        1.29       -1.11      5.67 o
   1  26   4        2.95        7.69      6.18 o
  -3  27   4       15.42       13.16     14.36 o
  -2  27   4       17.32       21.07      7.15 o
  -1  27   4        1.89       -1.40      5.45 o
 -11   0   5      487.71      503.97     24.06 o
  -9   0   5      113.37      107.95      5.96 o
  -7   0   5        1.95        2.64      2.59 o
  -5   0   5       55.63       51.96      2.99 o
  -3   0   5      406.97      409.44      6.50 o
  -1   0   5       74.77       56.83      7.78 o
   1   0   5      691.47      684.05     10.35 o
   3   0   5        4.29        3.54      2.46 o
   5   0   5      263.90      260.81     10.84 o
   7   0   5       36.50       41.40      8.39 o
 -12   1   5       17.21        1.77      9.93 o
 -11   1   5       12.69       -5.25      6.11 o
 -10   1   5      323.00      332.68      8.54 o
  -9   1   5       20.08       15.22      3.04 o
  -8   1   5      310.49      297.65      7.21 o
  -7   1   5        3.39        2.85      1.99 o
  -6   1   5      450.32      439.81      6.06 o
  -5   1   5       31.43       22.95      1.73 o
  -4   1   5      308.60      303.50      4.25 o
  -3   1   5       43.76       47.77      1.71 o
  -2   1   5      305.40      291.94      7.94 o
  -1   1   5      431.74      392.07      7.42 o
   0   1   5      480.61      461.40      5.54 o
   1   1   5       69.00       71.81      2.31 o
   2   1   5      503.34      472.61      5.29 o
   3   1   5      121.68      129.69      3.32 o
   4   1   5        0.89       -0.62      2.03 o
   5   1   5      325.64      313.19      7.97 o
   6   1   5        0.06       -2.67      3.47 o
   7   1   5       17.88       14.77      5.18 o
   8   1   5       43.82       50.32      7.68 o
 -12   2   5       16.46       24.95      9.58 o
 -11   2   5      118.09      128.58     10.20 o
 -10   2   5      191.98      199.32      7.21 o
  -9   2   5      104.62      113.25      5.24 o
  -8   2   5       82.60       86.31      4.66 o
  -7   2   5       84.16       86.74      3.41 o
  -6   2   5      755.03      750.57      8.45 o
  -5   2   5       99.43      100.44      2.78 o
  -4   2   5      352.04      341.78      4.37 o
  -3   2   5      424.47      448.53      5.10 o
  -2   2   5       36.04       41.23      1.92 o
  -1   2   5      403.12      418.24      6.38 o
   0   2   5      126.69      122.71      3.49 o
   1   2   5      636.96      725.44      7.72 o
   2   2   5      982.69     1077.49      9.80 o
   3   2   5       15.36       10.92      1.99 o
   4   2   5       76.51       79.59      3.30 o
   5   2   5       92.68       94.68      4.65 o
   6   2   5      230.90      245.69      9.14 o
   7   2   5       56.07       65.09      6.57 o
   8   2   5       12.11        5.26      7.54 o
 -12   3   5       28.11       33.80      9.97 o
 -11   3   5      235.08      265.51     13.50 o
 -10   3   5       19.64       11.97      3.73 o
  -9   3   5       26.21       26.85      3.56 o
  -8   3   5       50.78       50.04      3.68 o
  -7   3   5        0.27       -1.24      2.10 o
  -6   3   5      257.52      276.20      5.62 o
  -5   3   5       90.38       84.74      2.53 o
  -4   3   5       10.43        2.37      1.41 o
  -3   3   5       36.16       55.69      1.97 o
  -2   3   5      224.21      216.78      3.43 o
  -1   3   5       64.68       65.49      2.06 o
   0   3   5      324.42      333.07      4.18 o
   1   3   5      281.52      256.99      3.99 o
   2   3   5      158.92      167.83      3.53 o
   3   3   5       10.19        9.40      1.77 o
   4   3   5      506.67      484.38      7.05 o
   5   3   5       54.14       48.40      3.94 o
   6   3   5      178.27      178.69      7.78 o
   7   3   5        8.01        5.43      4.73 o
   8   3   5        2.95        2.93      6.88 o
 -12   4   5        0.00       -7.91      7.91 o
 -11   4   5        6.90        7.07      6.67 o
 -10   4   5       12.72       10.37      3.84 o
  -9   4   5        7.26       -2.79      2.79 o
  -8   4   5        5.67        1.62      2.69 o
  -7   4   5      229.70      259.81      6.35 o
  -6   4   5      784.81      770.31      8.71 o
  -5   4   5      243.16      220.51      3.73 o
  -4   4   5     4910.41     5092.33     38.00 o
  -3   4   5      318.89      324.61      4.40 o
  -2   4   5        0.86       -1.12      1.12 o
  -1   4   5      299.71      303.17      3.91 o
   0   4   5      306.63      329.57      4.16 o
   1   4   5       35.86       51.36      2.00 o
   2   4   5       51.40       42.25      2.09 o
   3   4   5       16.16       11.40      1.73 o
   4   4   5      133.74      132.55      4.29 o
   5   4   5      224.69      228.28      6.73 o
   6   4   5       11.08        9.94      3.77 o
   7   4   5       11.09       16.68      5.19 o
   8   4   5        0.55       -5.41      5.69 o
 -12   5   5       12.82        4.02      8.45 o
 -11   5   5      114.11      103.87      9.54 o
 -10   5   5       76.73       83.06      5.43 o
  -9   5   5        7.35        5.22      3.14 o
  -8   5   5       64.54       66.63      4.04 o
  -7   5   5       15.18       19.11      2.80 o
  -6   5   5        0.35       -1.73      1.73 o
  -5   5   5      221.09      246.49      4.17 o
  -4   5   5    12208.60    12293.41     86.59 o
  -3   5   5     1807.80     1794.45     14.70 o
  -2   5   5      127.65      118.98      2.56 o
  -1   5   5      995.77     1051.85      9.89 o
   0   5   5      489.30      503.66      5.79 o
   1   5   5      427.74      407.64      5.09 o
   2   5   5       36.44       37.08      1.92 o
   3   5   5        1.77        2.20      1.76 o
   4   5   5      480.28      480.79      8.51 o
   5   5   5        0.89       -1.20      3.28 o
   6   5   5       83.07       87.04      5.50 o
   7   5   5       22.78       17.70      5.37 o
   8   5   5       15.35       14.18      6.55 o
 -12   6   5       34.43       27.43      9.95 o
 -11   6   5        9.50        1.06      7.91 o
 -10   6   5      104.46      112.52      6.30 o
  -9   6   5       61.90       69.74      4.52 o
  -8   6   5      173.09      169.37      5.75 o
  -7   6   5        2.83       -2.37      2.37 o
  -6   6   5       85.18       86.15      3.12 o
  -5   6   5      275.33      252.54      4.29 o
  -4   6   5     5286.21     5252.48     38.29 o
  -3   6   5       74.83       90.07      2.34 o
  -2   6   5      487.20      466.75      5.23 o
  -1   6   5        1.26        4.59      1.32 o
   0   6   5        3.09        2.48      1.10 o
   1   6   5       35.77       46.10      1.77 o
   2   6   5        5.24        2.29      1.46 o
   3   6   5       31.91       42.70      2.49 o
   4   6   5       87.56       68.79      3.77 o
   5   6   5       12.45       11.60      3.56 o
   6   6   5      300.09      304.31      9.07 o
   7   6   5        0.17       -0.75      4.99 o
   8   6   5        5.22        7.60      8.20 o
 -12   7   5        7.30       -1.95      8.51 o
 -11   7   5        4.82        5.77      7.54 o
 -10   7   5        9.32        4.78      4.11 o
  -9   7   5      206.52      210.60      6.77 o
  -8   7   5      361.20      376.54      7.94 o
  -7   7   5       59.67       67.70      3.77 o
  -6   7   5        6.49        5.29      1.91 o
  -5   7   5      659.87      672.93      7.62 o
  -4   7   5       57.89       71.23      2.35 o
  -3   7   5     1189.46     1127.46      9.61 o
  -2   7   5        6.52        6.45      1.36 o
  -1   7   5      814.18      810.48      7.79 o
   0   7   5       29.62       33.50      1.57 o
   1   7   5       77.12       78.82      2.19 o
   2   7   5       33.60       34.67      2.09 o
   3   7   5        0.15       -0.91      1.91 o
   4   7   5       21.05       20.73      3.38 o
   5   7   5        6.79        9.09      3.83 o
   6   7   5       37.08       35.54      4.95 o
   7   7   5        8.89        6.95      5.45 o
   8   7   5        7.94       -2.80      5.78 o
 -12   8   5        4.31        2.26      8.62 o
 -11   8   5        2.22       -6.61      6.61 o
 -10   8   5        2.88        5.89      5.09 o
  -9   8   5        0.06       -3.19      3.19 o
  -8   8   5       67.79       74.40      4.28 o
  -7   8   5       72.52       78.04      3.98 o
  -6   8   5       83.63       98.04      3.60 o
  -5   8   5      303.43      305.65      4.79 o
  -4   8   5       27.79       18.38      1.69 o
  -3   8   5      150.04      144.69      2.85 o
  -2   8   5       11.77       11.65      1.32 o
  -1   8   5      109.65      104.32      2.62 o
   0   8   5        3.24        2.26      1.13 o
   1   8   5      291.18      309.74      4.50 o
   2   8   5       14.50       15.08      1.90 o
   3   8   5       30.73       30.58      2.49 o
   4   8   5       57.44       51.45      3.57 o
   5   8   5       21.18       20.47      3.92 o
   6   8   5       79.17       64.54      5.68 o
   7   8   5        8.37        9.46      6.06 o
   8   8   5        0.92       -5.53      5.53 o
 -11   9   5        0.57       -9.03      9.24 o
 -10   9   5        5.61       11.09      7.36 o
  -9   9   5       81.80       77.26      5.00 o
  -8   9   5       30.27       30.57      3.54 o
  -7   9   5        4.74       -2.55      2.55 o
  -6   9   5       78.42       84.53      3.57 o
  -5   9   5        8.81        9.12      1.84 o
  -4   9   5      350.18      344.80      4.81 o
  -3   9   5      157.91      174.02      3.17 o
  -2   9   5       95.18       94.37      2.37 o
  -1   9   5       89.84       74.70      2.14 o
   0   9   5        8.00        6.05      1.41 o
   1   9   5        5.36        7.96      1.60 o
   2   9   5       83.30       89.95      3.06 o
   3   9   5      181.96      203.61      4.99 o
   4   9   5       82.37       91.97      4.60 o
   5   9   5      186.85      164.59      6.43 o
   6   9   5        5.84        2.13      3.89 o
   7   9   5       20.67       20.28      5.83 o
   8   9   5        4.63        1.04      6.22 o
 -11  10   5        1.55        3.21      7.99 o
 -10  10   5        0.51        2.33      5.46 o
  -9  10   5      286.71      301.58      9.12 o
  -8  10   5       25.17       26.12      3.63 o
  -7  10   5        1.76        0.45      2.72 o
  -6  10   5        6.72       10.12      2.56 o
  -5  10   5      200.45      219.58      4.17 o
  -4  10   5      591.16      618.88      6.78 o
  -3  10   5      181.29      184.47      3.39 o
  -2  10   5        1.29        1.79      1.38 o
  -1  10   5       64.50       78.32      2.34 o
   0  10   5       46.59       46.48      2.46 o
   1  10   5      625.41      677.95      7.53 o
   2  10   5      301.96      299.10      5.12 o
   3  10   5        4.44        5.96      2.70 o
   4  10   5      582.26      610.63     10.60 o
   5  10   5        3.12        1.03      3.44 o
   6  10   5        7.09        6.93      4.02 o
   7  10   5        0.08       12.48      5.73 o
   8  10   5        6.87        7.14      7.26 o
 -11  11   5        6.86        0.35      7.66 o
 -10  11   5        4.63        7.93      5.81 o
  -9  11   5       68.82       72.50      5.30 o
  -8  11   5        1.13       -0.50      2.98 o
  -7  11   5        0.33        0.06      2.88 o
  -6  11   5        0.00        2.72      2.56 o
  -5  11   5      104.79      104.56      3.41 o
  -4  11   5      217.91      201.37      3.99 o
  -3  11   5        1.93        3.31      1.54 o
  -2  11   5      163.13      160.56      3.39 o
  -1  11   5       18.03       17.24      1.68 o
   0  11   5      206.84      206.07      3.84 o
   1  11   5     1619.48     1638.29     14.80 o
   2  11   5       11.06       11.46      2.28 o
   3  11   5     1428.78     1467.11     16.63 o
   4  11   5      115.02      104.85      4.90 o
   5  11   5        0.08        0.89      3.25 o
   6  11   5        0.51       -1.81      4.15 o
   7  11   5        1.52       -5.07      5.07 o
 -11  12   5       25.87       24.91      9.01 o
 -10  12   5        9.51        6.74      8.78 o
  -9  12   5        2.78       -0.50      3.77 o
  -8  12   5       66.14       67.17      4.58 o
  -7  12   5      146.61      151.73      5.61 o
  -6  12   5      145.25      141.94      4.64 o
  -5  12   5      148.95      151.13      5.10 o
  -4  12   5       66.64       69.22      2.85 o
  -3  12   5      219.09      209.54      4.07 o
  -2  12   5       21.03       22.14      1.92 o
  -1  12   5       44.23       59.14      2.41 o
   0  12   5       17.21       12.75      1.88 o
   1  12   5        1.39        2.76      1.89 o
   2  12   5      223.52      214.89      6.84 o
   3  12   5        3.04        4.83      3.00 o
   4  12   5       24.56       19.78      3.64 o
   5  12   5       22.66       17.48      3.80 o
   6  12   5        0.00        3.30      5.02 o
   7  12   5        2.90        2.32      5.13 o
 -11  13   5       14.70       11.95      8.72 o
 -10  13   5        0.01        1.00      6.48 o
  -9  13   5        2.99        2.88      4.82 o
  -8  13   5       60.86       56.01      4.61 o
  -7  13   5       20.89       25.22      3.48 o
  -6  13   5      474.10      491.77      8.44 o
  -5  13   5       67.88       64.60      3.53 o
  -4  13   5      374.27      365.52      6.17 o
  -3  13   5       12.05        9.77      1.95 o
  -2  13   5       57.69       65.81      2.73 o
  -1  13   5      317.43      316.47      4.92 o
   0  13   5      214.17      234.84      4.44 o
   1  13   5       10.42        8.97      2.23 o
   2  13   5       91.68       99.48      4.19 o
   3  13   5        8.67        4.40      3.05 o
   4  13   5       56.11       51.99      4.28 o
   5  13   5        4.76        6.68      3.90 o
   6  13   5        5.91        1.23      4.80 o
   7  13   5        1.87        6.24      6.08 o
 -10  14   5        0.43        4.09      7.53 o
  -9  14   5       11.75       11.47      6.20 o
  -8  14   5       56.71       52.98      4.62 o
  -7  14   5        0.48        1.16      2.94 o
  -6  14   5       60.37       61.49      3.81 o
  -5  14   5      411.85      427.75      7.57 o
  -4  14   5        3.23        3.75      2.45 o
  -3  14   5        4.34        6.78      2.15 o
  -2  14   5      150.91      160.12      4.88 o
  -1  14   5       21.44       16.06      2.18 o
   0  14   5      551.14      571.82      7.50 o
   1  14   5      301.88      301.44      6.04 o
   2  14   5       50.18       46.16      3.43 o
   3  14   5       31.88       35.11      3.64 o
   4  14   5       74.92       80.78      4.91 o
   5  14   5       31.08       35.16      5.00 o
   6  14   5        4.27        9.96      5.34 o
   7  14   5        0.36       -2.57      5.79 o
 -10  15   5        0.01       -3.58      7.29 o
  -9  15   5       24.35       24.50      6.16 o
  -8  15   5       25.60       23.80      4.23 o
  -7  15   5       42.36       38.14      4.16 o
  -6  15   5        9.19       13.22      2.91 o
  -5  15   5       15.86       29.24      3.29 o
  -4  15   5      168.71      169.09      5.39 o
  -3  15   5        2.22        0.59      2.34 o
  -2  15   5        0.15        1.69      2.22 o
  -1  15   5       15.89       16.21      2.59 o
   0  15   5       62.77       57.40      3.27 o
   1  15   5       19.93       12.81      2.64 o
   2  15   5        0.71       -2.62      2.71 o
   3  15   5      174.82      167.88      6.61 o
   4  15   5       41.75       37.93      4.98 o
   5  15   5       21.67       26.60      5.16 o
   6  15   5       15.64       16.44      5.68 o
   7  15   5        7.76       20.72      7.67 o
 -10  16   5        0.22       -0.63      7.44 o
  -9  16   5       34.41       44.55      7.90 o
  -8  16   5        0.07       -1.10      5.00 o
  -7  16   5        0.02        0.85      3.29 o
  -6  16   5       21.43       27.22      3.41 o
  -5  16   5       83.49       70.11      4.56 o
  -4  16   5        4.08        5.33      2.74 o
  -3  16   5      145.89      153.84      4.98 o
  -2  16   5        0.92        0.63      2.41 o
  -1  16   5       10.62        9.01      2.63 o
   0  16   5        3.37       -2.26      2.26 o
   1  16   5       28.75       26.32      2.65 o
   2  16   5       46.70       40.24      3.62 o
   3  16   5      184.98      189.78      6.77 o
   4  16   5        2.27        3.19      3.72 o
   5  16   5       33.98       39.24      6.06 o
   6  16   5        0.47       -1.71      5.13 o
 -10  17   5        5.83       -7.43      7.43 o
  -9  17   5        9.54        6.97      7.68 o
  -8  17   5       15.76       16.63      5.90 o
  -7  17   5        9.71        4.17      3.57 o
  -6  17   5       33.49       33.35      4.10 o
  -5  17   5       16.50       19.60      3.01 o
  -4  17   5      314.93      293.06      6.62 o
  -3  17   5       90.19       89.23      4.21 o
  -2  17   5      186.17      181.94      5.49 o
  -1  17   5       43.11       48.59      3.40 o
   0  17   5        0.87       -1.41      2.26 o
   1  17   5       38.82       29.36      2.79 o
   2  17   5       52.69       62.37      4.33 o
   3  17   5        2.72        5.98      3.33 o
   4  17   5       42.88       49.98      6.06 o
   5  17   5        0.16       10.22      5.25 o
   6  17   5       13.05       14.94      8.34 o
  -9  18   5       18.75       13.19      8.10 o
  -8  18   5        3.28        0.76      5.46 o
  -7  18   5        2.66        1.98      5.64 o
  -6  18   5        6.10        5.21      3.40 o
  -5  18   5       15.45       12.62      3.25 o
  -4  18   5       78.34       88.77      4.47 o
  -3  18   5       33.03       21.15      3.21 o
  -2  18   5      129.29      134.00      5.17 o
  -1  18   5       46.02       46.49      3.51 o
   0  18   5      137.37      116.40      4.37 o
   1  18   5      142.18      127.00      4.89 o
   2  18   5        8.83        1.38      3.19 o
   3  18   5       17.53       12.54      4.11 o
   4  18   5        0.57       -3.37      5.85 o
   5  18   5        0.37        4.82      5.27 o
   6  18   5        7.77        7.71      6.94 o
  -9  19   5        5.19       -2.46      7.61 o
  -8  19   5        1.65       -0.79      6.28 o
  -7  19   5        1.64       -0.77      5.05 o
  -6  19   5        0.47        1.16      3.88 o
  -5  19   5        3.88        6.65      3.24 o
  -4  19   5        5.91        4.24      3.02 o
  -3  19   5       31.44       26.92      3.42 o
  -2  19   5       15.89       25.95      3.32 o
  -1  19   5       12.43        5.99      2.89 o
   0  19   5      170.07      154.81      5.01 o
   1  19   5       10.03        8.44      2.79 o
   2  19   5        2.43        2.96      3.28 o
   3  19   5        0.82        3.12      4.40 o
   4  19   5        5.60        8.32      5.15 o
   5  19   5        0.03       -3.25      6.12 o
  -8  20   5        3.99        9.79      7.57 o
  -7  20   5        0.07       -1.56      5.39 o
  -6  20   5        1.41       -4.15      6.23 o
  -5  20   5       12.55       10.85      3.86 o
  -4  20   5       41.10       40.53      4.02 o
  -3  20   5       21.02       20.03      3.42 o
  -2  20   5       57.55       46.98      3.94 o
  -1  20   5       18.11       25.74      3.59 o
   0  20   5        1.11        2.22      2.77 o
   1  20   5        0.01       -0.71      2.70 o
   2  20   5      111.71      102.75      6.03 o
   3  20   5       15.37       15.94      5.11 o
   4  20   5       40.59       45.47      6.58 o
   5  20   5        2.69       -4.12      6.59 o
  -8  21   5       22.54       18.91     13.73 o
  -7  21   5       16.18       29.67      7.50 o
  -6  21   5        0.24       -1.09      5.29 o
  -5  21   5        3.03       10.84      4.84 o
  -4  21   5        0.71       -2.10      3.46 o
  -3  21   5        0.50       -3.04      3.04 o
  -2  21   5        3.19        1.41      3.28 o
  -1  21   5        2.12       -1.03      3.13 o
   0  21   5        0.08        1.83      2.95 o
   1  21   5       50.37       31.59      4.11 o
   2  21   5       22.73       25.17      7.64 o
   3  21   5        1.80       -2.93      4.57 o
   4  21   5        0.36        4.08      5.60 o
  -7  22   5        0.08        5.76      8.97 o
  -6  22   5        0.12       -0.82      5.97 o
  -5  22   5        4.84       -1.18      4.77 o
  -4  22   5       13.93       18.11      5.21 o
  -3  22   5       30.47       28.42      5.40 o
  -2  22   5       64.47       66.64      5.50 o
  -1  22   5        2.00        2.50      3.95 o
   0  22   5       16.57       19.72      4.33 o
   1  22   5        0.59        5.56      5.12 o
   2  22   5        3.01        1.50      4.27 o
   3  22   5        1.41        0.49      5.78 o
   4  22   5       25.77       47.10      8.54 o
  -7  23   5       38.62       57.92      9.84 o
  -6  23   5        0.62       -5.99      6.77 o
  -5  23   5        2.71       -1.80      5.40 o
  -4  23   5        1.95        4.15      4.82 o
  -3  23   5       12.75        9.83      4.77 o
  -2  23   5       38.62       27.13      5.29 o
  -1  23   5       98.60       99.76      7.72 o
   0  23   5       53.79       52.66      5.33 o
   1  23   5       11.15        9.13      4.87 o
   2  23   5        0.03        2.42      5.10 o
   3  23   5        0.52       -4.66      5.67 o
  -6  24   5       22.18        7.62      7.75 o
  -5  24   5       10.70       15.02      6.67 o
  -4  24   5        3.41       -3.88      5.84 o
  -3  24   5       18.65       23.45      5.92 o
  -2  24   5       26.78       22.44      5.51 o
  -1  24   5       37.18       30.09      6.60 o
   0  24   5        7.92        8.33      5.43 o
   1  24   5        4.00        7.38      5.53 o
   2  24   5        2.24        3.65      6.30 o
  -5  25   5        3.20        5.07      6.66 o
  -4  25   5       25.13       35.23      7.58 o
  -3  25   5        0.04       10.06      5.95 o
  -2  25   5       27.38       31.55      6.62 o
  -1  25   5       17.25        8.35      5.23 o
   0  25   5        6.62        4.24      5.40 o
   1  25   5        0.69       -2.01      5.79 o
  -4  26   5        1.75       -5.98     13.76 o
  -3  26   5       12.19       23.31      7.36 o
  -2  26   5        0.04        0.03      6.00 o
  -1  26   5       18.45       14.73      6.60 o
   0  26   5        0.95       -6.13      6.51 o
 -12   0   6      148.19      140.05     19.40 o
 -10   0   6       18.08       24.32      7.49 o
  -8   0   6      539.51      535.71     13.12 o
  -6   0   6        3.99        6.58      2.49 o
  -4   0   6       58.41       61.15      3.12 o
  -2   0   6      709.44      698.74     29.91 o
   0   0   6     3018.34     2885.29     41.23 o
   2   0   6     2601.10     2706.25     34.70 o
   4   0   6        0.03        3.00      3.51 o
   6   0   6       92.20       87.87      9.75 o
   8   0   6        0.48       -5.20     13.21 o
 -12   1   6        4.84        2.69      8.27 o
 -11   1   6       80.92       97.91      8.94 o
 -10   1   6       19.89        8.23      4.13 o
  -9   1   6       11.74       12.54      3.51 o
  -8   1   6       55.11       53.70      4.27 o
  -7   1   6        3.08        0.28      2.14 o
  -6   1   6        1.74       -1.09      1.60 o
  -5   1   6      149.08      152.47      3.75 o
  -4   1   6     1105.71      999.16      9.61 o
  -3   1   6       94.33       87.09      2.37 o
  -2   1   6      102.93       98.75      7.82 o
  -1   1   6       16.96       18.01      2.21 o
   0   1   6     1119.85     1112.82     12.38 o
   1   1   6      406.90      457.39      5.64 o
   2   1   6       21.16       14.98      2.89 o
   3   1   6       47.78       52.78      2.33 o
   4   1   6      107.18       98.38      4.29 o
   5   1   6       34.24       18.67      4.59 o
   6   1   6        0.07       -1.59      4.52 o
   7   1   6        0.07       -0.16      5.98 o
   8   1   6        0.39       -5.98      5.98 o
 -12   2   6       13.44       17.95     16.84 o
 -11   2   6        0.77        1.83      5.82 o
 -10   2   6      144.67      141.65      6.28 o
  -9   2   6        1.51        1.48      2.87 o
  -8   2   6      375.98      393.66      7.45 o
  -7   2   6      203.05      192.14      4.99 o
  -6   2   6      101.89       99.55      3.06 o
  -5   2   6        4.18        1.08      1.62 o
  -4   2   6      307.78      285.66      4.30 o
  -3   2   6        6.73        4.72      1.33 o
  -2   2   6      232.31      238.77     12.58 o
  -1   2   6      121.53      126.59      3.67 o
   0   2   6        1.24       -1.25      1.52 o
   1   2   6      456.79      480.06      5.87 o
   2   2   6      209.96      216.22      4.40 o
   3   2   6       18.29       15.29      1.81 o
   4   2   6        3.35        2.85      2.61 o
   5   2   6       53.89       47.09      5.28 o
   6   2   6       30.62       26.79      5.17 o
   7   2   6        9.67        6.56      5.84 o
   8   2   6        2.57       -5.88      5.88 o
 -12   3   6        5.10        2.27      8.21 o
 -11   3   6       36.01       55.43      9.96 o
 -10   3   6      313.36      337.49      9.99 o
  -9   3   6      114.28      121.50      5.28 o
  -8   3   6       14.02       12.12      2.88 o
  -7   3   6        2.36        0.73      2.09 o
  -6   3   6      157.55      185.98      3.93 o
  -5   3   6      865.81      837.30      8.32 o
  -4   3   6     1192.09     1185.05     11.59 o
  -3   3   6       46.39       61.95      1.99 o
  -2   3   6       47.45       52.29      2.26 o
  -1   3   6      161.57      158.94      3.40 o
   0   3   6      233.35      217.24      3.73 o
   1   3   6      420.80      400.45      5.53 o
   2   3   6       42.93       49.40      2.61 o
   3   3   6        4.19        4.79      1.59 o
   4   3   6      108.72       98.81      4.61 o
   5   3   6        1.77        2.15      4.17 o
   6   3   6        4.84       12.11      4.78 o
   7   3   6        1.26       -0.86      5.62 o
   8   3   6        2.48        4.16      6.36 o
 -12   4   6       10.07       10.22      8.82 o
 -11   4   6       10.88        5.05      9.72 o
 -10   4   6       19.98       11.57      4.18 o
  -9   4   6       23.95       31.71      3.70 o
  -8   4   6      154.57      149.56      5.16 o
  -7   4   6      382.62      393.00      6.45 o
  -6   4   6      531.26      529.68      7.16 o
  -5   4   6      302.35      276.80      3.91 o
  -4   4   6     1121.80     1152.28     11.49 o
  -3   4   6     2901.36     2889.96     26.88 o
  -2   4   6      922.50      903.60      8.68 o
  -1   4   6      565.18      583.79      6.27 o
   0   4   6      470.01      446.69      5.66 o
   1   4   6       99.40      106.11      3.03 o
   2   4   6       65.74       71.11      2.41 o
   3   4   6      121.15      121.44      3.10 o
   4   4   6       39.22       38.63      4.24 o
   5   4   6      204.96      200.09      8.54 o
   6   4   6        4.91        8.81      4.73 o
   7   4   6       21.23        9.54      5.88 o
   8   4   6       11.91        9.74      6.50 o
 -12   5   6        1.10       -4.92      7.91 o
 -11   5   6       16.66       15.86      6.34 o
 -10   5   6       95.44       96.20      6.26 o
  -9   5   6       26.77       23.19      3.64 o
  -8   5   6        2.72       -2.56      2.56 o
  -7   5   6        0.53       -2.09      2.09 o
  -6   5   6        2.58       -0.45      1.69 o
  -5   5   6      150.95      164.46      3.37 o
  -4   5   6      459.28      477.12      6.79 o
  -3   5   6     1874.67     1790.39     16.16 o
  -2   5   6      397.58      420.68      5.14 o
  -1   5   6      178.21      172.14      3.13 o
   0   5   6      104.11      108.70      2.94 o
   1   5   6        7.59       11.67      1.80 o
   2   5   6        0.01        0.38      1.60 o
   3   5   6       62.17       68.98      2.98 o
   4   5   6      340.66      322.91      7.69 o
   5   5   6      194.34      214.17      8.76 o
   6   5   6        5.75        3.91      4.50 o
   7   5   6        4.09        4.75      5.87 o
   8   5   6        0.56       -4.76      6.17 o
 -12   6   6        0.10       -7.91      7.91 o
 -11   6   6        3.69       -1.30      5.90 o
 -10   6   6        0.95       -1.04      3.68 o
  -9   6   6        1.77       -0.59      3.17 o
  -8   6   6      167.46      170.10      5.48 o
  -7   6   6       93.51       94.94      3.86 o
  -6   6   6        1.27       -1.73      1.73 o
  -5   6   6      136.99      132.52      3.01 o
  -4   6   6        6.20       10.45      1.58 o
  -3   6   6    12157.03    12135.64     99.42 o
  -2   6   6       36.21       31.05      2.43 o
  -1   6   6       18.57       15.02      1.43 o
   0   6   6       17.17       17.82      1.81 o
   1   6   6       81.16       78.35      3.06 o
   2   6   6        0.92       -0.39      1.75 o
   3   6   6       31.44       40.62      2.66 o
   4   6   6       96.00      102.23      5.55 o
   5   6   6       89.09       81.39      7.07 o
   6   6   6       10.30       11.37      4.81 o
   7   6   6        0.19        6.05      5.88 o
 -12   7   6       27.04       34.01     10.19 o
 -11   7   6       13.73       16.85      6.23 o
 -10   7   6        2.49       -1.70      3.64 o
  -9   7   6       71.77       63.23      4.66 o
  -8   7   6        3.57       -3.01      3.01 o
  -7   7   6       46.69       53.44      3.74 o
  -6   7   6       31.64       43.02      2.43 o
  -5   7   6        9.59       11.95      1.64 o
  -4   7   6        3.79        3.51      1.66 o
  -3   7   6     1018.49     1013.11     10.12 o
  -2   7   6      125.64      129.99      3.07 o
  -1   7   6      760.58      779.38      7.96 o
   0   7   6       24.76       18.29      1.90 o
   1   7   6      115.12      115.41      3.00 o
   2   7   6      185.28      199.38      4.09 o
   3   7   6        1.28       -2.20      2.20 o
   4   7   6       52.53       49.35      4.63 o
   5   7   6        5.05        7.70      4.25 o
   6   7   6        6.55        3.95      4.59 o
   7   7   6        4.25        3.60      5.83 o
 -12   8   6        7.77        6.03      8.45 o
 -11   8   6        1.15        8.35      6.10 o
 -10   8   6       11.90        7.86      4.57 o
  -9   8   6       16.20       17.58      3.97 o
  -8   8   6        7.04        5.39      2.99 o
  -7   8   6        3.20        2.97      2.48 o
  -6   8   6       58.82       59.12      2.76 o
  -5   8   6      281.70      274.62      4.42 o
  -4   8   6      202.04      223.14      4.02 o
  -3   8   6      595.53      616.96      6.54 o
  -2   8   6      150.26      142.42      4.10 o
  -1   8   6       14.53       11.78      1.66 o
   0   8   6       94.62      104.62      2.62 o
   1   8   6      107.76      110.36      3.17 o
   2   8   6       93.54       89.05      3.29 o
   3   8   6       47.13       45.50      3.19 o
   4   8   6      551.18      549.04     10.76 o
   5   8   6        0.01       -2.29      3.99 o
   6   8   6       54.62       47.24      5.79 o
   7   8   6        4.51        4.68      5.31 o
 -11   9   6       20.17       11.46      6.29 o
 -10   9   6       28.65       31.56      6.64 o
  -9   9   6       63.18       74.32      5.31 o
  -8   9   6        0.37        2.06      3.06 o
  -7   9   6       60.91       61.98      3.61 o
  -6   9   6        1.10        0.23      2.06 o
  -5   9   6      177.30      180.65      3.86 o
  -4   9   6      731.67      742.63      7.37 o
  -3   9   6      518.33      518.18      6.10 o
  -2   9   6      117.11      118.32      2.93 o
  -1   9   6       39.80       39.77      1.95 o
   0   9   6      202.34      191.84      3.71 o
   1   9   6       24.50       20.07      2.17 o
   2   9   6      176.66      164.27      4.17 o
   3   9   6      186.29      178.04      5.78 o
   4   9   6      355.30      357.61      9.98 o
   5   9   6       53.93       40.79      5.88 o
   6   9   6        5.76       -3.32      4.34 o
   7   9   6       15.26       16.95      6.23 o
 -11  10   6        4.15       -0.72      6.75 o
 -10  10   6        5.87        1.82      5.52 o
  -9  10   6        8.76       10.88      3.83 o
  -8  10   6      230.07      259.95      7.66 o
  -7  10   6      132.01      123.36      5.46 o
  -6  10   6        3.10       -2.50      2.50 o
  -5  10   6      199.36      197.58      4.27 o
  -4  10   6        3.55        2.89      1.55 o
  -3  10   6      183.53      171.82      3.35 o
  -2  10   6      109.16      102.83      3.00 o
  -1  10   6      220.20      216.69      3.90 o
   0  10   6        3.11        4.42      1.70 o
   1  10   6       32.20       27.56      1.86 o
   2  10   6      220.75      228.64      5.15 o
   3  10   6      165.51      174.57      6.46 o
   4  10   6      407.30      432.41     11.25 o
   5  10   6       30.27       20.26      7.52 o
   6  10   6        3.69        7.05      5.24 o
   7  10   6        0.17       -4.88      4.88 o
 -11  11   6        6.81        9.56      8.12 o
 -10  11   6      138.35      122.51      9.26 o
  -9  11   6        0.31       -2.31      3.47 o
  -8  11   6      227.46      237.01      7.79 o
  -7  11   6       21.81       17.03      3.78 o
  -6  11   6        0.35       -2.16      2.16 o
  -5  11   6      218.19      218.42      4.96 o
  -4  11   6        3.88        2.96      1.71 o
  -3  11   6       55.27       54.03      2.52 o
  -2  11   6        0.38        1.55      1.39 o
  -1  11   6      153.09      157.84      3.79 o
   0  11   6       17.36       12.52      1.95 o
   1  11   6      153.85      146.22      3.56 o
   2  11   6       15.03       13.99      2.86 o
   3  11   6       98.23       99.78      5.32 o
   4  11   6       37.18       33.79      4.64 o
   5  11   6       18.10       18.48      5.15 o
   6  11   6       10.77        8.84      5.31 o
   7  11   6        4.72        0.95      5.46 o
 -11  12   6        0.55       -1.83      7.61 o
 -10  12   6       40.60       65.00      7.72 o
  -9  12   6       30.27       27.33      4.50 o
  -8  12   6       22.68       23.82      4.02 o
  -7  12   6        8.28       10.40      3.31 o
  -6  12   6       25.02       24.98      2.86 o
  -5  12   6      467.63      490.43      7.66 o
  -4  12   6      169.23      175.62      4.02 o
  -3  12   6       45.61       42.34      2.27 o
  -2  12   6        1.12       -1.63      1.63 o
  -1  12   6      113.49      116.33      3.08 o
   0  12   6       67.13       71.86      2.64 o
   1  12   6       24.29       25.96      2.42 o
   2  12   6        8.20        8.99      2.99 o
   3  12   6      416.95      441.75      9.53 o
   4  12   6        4.28        6.62      3.92 o
   5  12   6       18.32       25.22      4.75 o
   6  12   6        1.01       -4.73      4.73 o
   7  12   6       10.32        8.85      6.17 o
 -11  13   6        9.11       17.65      8.63 o
 -10  13   6        0.35        1.48      5.55 o
  -9  13   6       10.78       12.74      5.90 o
  -8  13   6       31.07       29.64      4.44 o
  -7  13   6       63.49       76.68      6.03 o
  -6  13   6      298.44      315.71      9.10 o
  -5  13   6      254.38      262.44      6.15 o
  -4  13   6       19.67       20.53      2.50 o
  -3  13   6        6.62        6.73      1.90 o
  -2  13   6       62.89       70.08      2.72 o
  -1  13   6      251.93      243.11      4.38 o
   0  13   6        7.23        8.82      2.10 o
   1  13   6      452.08      458.17      7.56 o
   2  13   6        2.58       -2.92      2.92 o
   3  13   6       28.07       20.34      3.90 o
   4  13   6       10.96       10.39      4.57 o
   5  13   6        7.79       14.48      5.43 o
   6  13   6       62.01       78.76     10.01 o
 -10  14   6        6.28        7.80      6.60 o
  -9  14   6       28.13       22.44      8.20 o
  -8  14   6       76.40       78.94      5.30 o
  -7  14   6       19.03       29.17      4.60 o
  -6  14   6      200.89      215.23      6.13 o
  -5  14   6      541.79      536.12      9.41 o
  -4  14   6       22.35       24.73      2.97 o
  -3  14   6       15.73       13.73      2.28 o
  -2  14   6        7.33        4.80      2.08 o
  -1  14   6      317.73      305.95      5.66 o
   0  14   6      169.58      165.50      4.63 o
   1  14   6       30.75       34.31      3.18 o
   2  14   6        2.20       -1.07      2.98 o
   3  14   6       14.41       12.84      4.22 o
   4  14   6        8.88       12.38      4.17 o
   5  14   6        5.36       -0.08      4.65 o
   6  14   6        0.05       -4.83      4.83 o
 -10  15   6        3.81       -5.52      7.16 o
  -9  15   6       16.70       13.76      5.78 o
  -8  15   6        2.18        0.48      3.72 o
  -7  15   6       27.67       24.45      3.94 o
  -6  15   6       66.73       60.30      4.98 o
  -5  15   6      303.40      306.26      7.50 o
  -4  15   6      355.67      343.64      7.17 o
  -3  15   6       48.75       51.51      3.41 o
  -2  15   6      105.36      101.58      4.07 o
  -1  15   6      142.61      147.67      4.83 o
   0  15   6        2.36       -0.62      2.11 o
   1  15   6        8.09        4.50      2.97 o
   2  15   6       22.04       21.04      4.34 o
   3  15   6        2.76        9.48      3.86 o
   4  15   6        1.11       -0.51      3.88 o
   5  15   6        0.81       -4.67      4.67 o
   6  15   6        9.49        2.93      5.80 o
 -10  16   6        3.76       10.50      7.89 o
  -9  16   6        1.04       13.68      6.99 o
  -8  16   6        0.01       -2.41      4.93 o
  -7  16   6        0.14       -3.30      3.30 o
  -6  16   6       45.97       56.49      4.54 o
  -5  16   6       93.47       86.54      4.64 o
  -4  16   6        2.35       -1.18      2.74 o
  -3  16   6       18.07       11.17      2.90 o
  -2  16   6       35.41       37.42      3.13 o
  -1  16   6        2.65        5.65      2.66 o
   0  16   6        2.68        1.10      3.30 o
   1  16   6       13.13       10.76      3.19 o
   2  16   6        1.26        1.69      3.12 o
   3  16   6        0.46       -2.73      3.55 o
   4  16   6        4.99       -0.38      5.91 o
   5  16   6       10.98        9.24      5.26 o
  -9  17   6        3.02        7.09      6.52 o
  -8  17   6       17.58        4.38      5.38 o
  -7  17   6        1.77        3.91      3.96 o
  -6  17   6       30.80       37.57      4.14 o
  -5  17   6        1.01        5.46      3.14 o
  -4  17   6       22.77       24.09      3.63 o
  -3  17   6        9.11        9.65      2.92 o
  -2  17   6       15.83       16.00      3.03 o
  -1  17   6      131.29      136.97      5.10 o
   0  17   6        0.44       -0.80      2.46 o
   1  17   6       10.95        5.94      3.12 o
   2  17   6       20.38       18.35      3.69 o
   3  17   6        2.53        8.56      4.08 o
   4  17   6       24.83       29.83      5.76 o
   5  17   6        2.30        3.21      5.80 o
  -9  18   6        9.40        9.64      7.51 o
  -8  18   6        4.04       12.69      5.62 o
  -7  18   6        1.71       -4.77      4.77 o
  -6  18   6        5.78        7.16      4.07 o
  -5  18   6       22.79       23.25      3.71 o
  -4  18   6        7.60        4.36      3.09 o
  -3  18   6       70.95       71.69      5.16 o
  -2  18   6        3.22       -2.33      3.00 o
  -1  18   6        4.43        5.77      3.12 o
   0  18   6        3.29        0.12      2.52 o
   1  18   6        3.04        0.42      3.10 o
   2  18   6       21.23       23.73      4.97 o
   3  18   6        8.40       12.19      4.58 o
   4  18   6       25.95       23.48      5.66 o
   5  18   6        1.49        0.20      6.45 o
  -9  19   6        0.02        1.83      7.52 o
  -8  19   6        0.76        2.54      6.30 o
  -7  19   6        1.31       15.41      5.73 o
  -6  19   6       29.34       31.04      5.36 o
  -5  19   6       44.24       47.47      4.80 o
  -4  19   6       13.45       11.84      3.66 o
  -3  19   6        5.59        4.93      3.47 o
  -2  19   6      107.38      111.18      5.50 o
  -1  19   6        0.28        0.89      3.05 o
   0  19   6        6.55        4.06      2.76 o
   1  19   6       11.59       11.08      3.54 o
   2  19   6        0.12       -1.35      3.76 o
   3  19   6        0.20        2.86      4.85 o
   4  19   6        5.53        3.08      5.16 o
  -8  20   6        8.89       14.47      7.86 o
  -7  20   6       12.28       10.01      5.72 o
  -6  20   6        6.40       12.68      5.67 o
  -5  20   6        9.05       10.73      4.42 o
  -4  20   6        0.98       -2.05      3.42 o
  -3  20   6        3.96        9.50      3.62 o
  -2  20   6        4.55        7.94      3.44 o
  -1  20   6        7.58        4.10      3.30 o
   0  20   6       25.21       23.31      3.36 o
   1  20   6        0.74        1.06      4.59 o
   2  20   6        2.07        2.84      4.41 o
   3  20   6       12.92        8.79      5.50 o
   4  20   6       10.86       11.68      6.08 o
  -8  21   6       11.84       11.98      7.99 o
  -7  21   6       12.52       24.31      8.09 o
  -6  21   6       13.13        7.65      5.99 o
  -5  21   6        0.25        0.35      4.63 o
  -4  21   6        0.01       -3.91      3.91 o
  -3  21   6        8.41        8.40      4.30 o
  -2  21   6       25.00       30.69      4.81 o
  -1  21   6       23.92       27.64      4.62 o
   0  21   6      127.04      146.99      7.15 o
   1  21   6        0.50       -2.96      4.21 o
   2  21   6        0.30       -2.69      4.29 o
   3  21   6        0.16       -0.25      5.23 o
  -7  22   6        1.87       10.50      7.44 o
  -6  22   6        6.57        6.51      6.41 o
  -5  22   6        3.25        1.76      4.92 o
  -4  22   6       22.33       25.03      7.16 o
  -3  22   6        1.96        1.83      4.46 o
  -2  22   6        3.14        8.56      4.69 o
  -1  22   6       26.29       40.23      5.73 o
   0  22   6       34.84       37.50      5.62 o
   1  22   6       10.26       10.62      4.76 o
   2  22   6        8.58       13.38      5.70 o
   3  22   6       23.52       37.87      6.48 o
  -6  23   6        0.00        2.15      9.43 o
  -5  23   6        1.11        4.65      5.73 o
  -4  23   6        0.08       -0.60      4.71 o
  -3  23   6        0.34        7.44      4.88 o
  -2  23   6        1.23       11.25      4.93 o
  -1  23   6        5.36        9.00      4.94 o
   0  23   6        0.33        0.09      4.52 o
   1  23   6        5.94        7.69      4.89 o
   2  23   6        0.41        6.03      7.43 o
  -5  24   6       10.55       14.77      6.23 o
  -4  24   6        2.65       -0.01      5.45 o
  -3  24   6        5.26        4.53      5.51 o
  -2  24   6       15.83       20.80      5.46 o
  -1  24   6        0.61       -0.54      7.76 o
   0  24   6        9.10       13.52      5.71 o
   1  24   6       12.92       16.26      6.01 o
  -4  25   6       30.01       43.46      8.76 o
  -3  25   6       14.84        4.75      5.82 o
  -2  25   6        9.30        2.37      5.93 o
  -1  25   6        1.99       -4.45      5.46 o
   0  25   6       19.25       18.67      6.40 o
 -11   0   7       46.60       56.68     10.81 o
  -9   0   7      128.46      134.71      8.44 o
  -7   0   7      789.86      795.88     12.75 o
  -5   0   7       16.54       19.81      2.70 o
  -3   0   7       23.40       23.19      3.26 o
  -1   0   7      168.84      163.92     13.16 o
   1   0   7        9.38        6.78      3.22 o
   3   0   7      355.67      363.31     10.27 o
   5   0   7      382.17      393.91     15.97 o
   7   0   7       33.60       40.20     14.21 o
 -12   1   7        2.55       -2.92      6.49 o
 -11   1   7       20.35       23.82      6.67 o
 -10   1   7       34.14       40.14      5.43 o
  -9   1   7       13.88       11.70      3.51 o
  -8   1   7      114.52      117.24      5.11 o
  -7   1   7      301.87      290.67      5.06 o
  -6   1   7      105.43      104.52      3.52 o
  -5   1   7        6.32        5.80      1.72 o
  -4   1   7      260.53      247.77      4.38 o
  -3   1   7        5.73        7.81      2.38 o
  -2   1   7      116.54      128.36      8.85 o
  -1   1   7       50.17       50.94      3.24 o
   0   1   7      194.95      189.43      4.09 o
   1   1   7        9.43        9.06      1.68 o
   2   1   7      105.95      103.39      3.38 o
   3   1   7      276.24      267.05      5.65 o
   4   1   7      471.95      471.07      9.21 o
   5   1   7       28.58       18.56      4.94 o
   6   1   7       10.78        2.75      4.80 o
   7   1   7        0.04        5.92      6.07 o
 -12   2   7       70.96       82.64      9.11 o
 -11   2   7        0.10        1.50      5.89 o
 -10   2   7        4.94        2.08      4.31 o
  -9   2   7        0.33        4.78      3.34 o
  -8   2   7       68.16       77.47      5.26 o
  -7   2   7       95.51       84.95      3.13 o
  -6   2   7        1.94        2.45      1.97 o
  -5   2   7      503.86      468.84      6.08 o
  -4   2   7      152.21      148.71      3.78 o
  -3   2   7      262.16      247.78      4.29 o
  -2   2   7       52.44       49.78      4.49 o
  -1   2   7      175.32      171.21      4.30 o
   0   2   7      261.67      277.57      5.00 o
   1   2   7       44.60       48.54      2.15 o
   2   2   7       44.00       41.20      2.56 o
   3   2   7       29.49       27.64      2.81 o
   4   2   7       18.00       16.21      3.66 o
   5   2   7      185.80      185.39      7.26 o
   6   2   7        2.36       -0.61      4.58 o
   7   2   7        0.47       -5.14      5.89 o
 -12   3   7        0.21       -6.85      6.85 o
 -11   3   7        9.10        8.61      5.94 o
 -10   3   7        6.31        1.14      4.29 o
  -9   3   7        7.01        3.24      3.59 o
  -8   3   7        7.57        1.79      2.86 o
  -7   3   7        1.78       -1.81      1.81 o
  -6   3   7      120.58      117.39      3.63 o
  -5   3   7       23.36       21.94      2.04 o
  -4   3   7      345.84      348.59      5.05 o
  -3   3   7      146.84      129.53      2.85 o
  -2   3   7      154.82      162.85      3.92 o
  -1   3   7        0.47       -1.31      1.31 o
   0   3   7       77.07       93.13      3.18 o
   1   3   7       73.96       70.81      2.57 o
   2   3   7       11.95        9.86      2.04 o
   3   3   7       11.53       10.93      2.48 o
   4   3   7       28.71       16.38      3.52 o
   5   3   7       72.88       72.61      5.19 o
   6   3   7        1.19       -2.66      3.98 o
   7   3   7        2.98       -1.95      5.98 o
 -12   4   7        0.67       -6.57      8.12 o
 -11   4   7        6.68        5.81      5.85 o
 -10   4   7       22.21       22.30      5.06 o
  -9   4   7       11.45       14.39      3.48 o
  -8   4   7        8.84        5.32      3.53 o
  -7   4   7      209.93      218.06      5.06 o
  -6   4   7        0.07       -0.85      1.81 o
  -5   4   7      253.04      253.42      4.82 o
  -4   4   7        3.43        2.59      1.69 o
  -3   4   7      324.32      317.25      4.93 o
  -2   4   7       75.14       67.55      2.33 o
  -1   4   7      161.90      148.65      4.65 o
   0   4   7       50.66       54.48      2.34 o
   1   4   7       24.50       25.25      2.22 o
   2   4   7       16.48       21.20      2.49 o
   3   4   7       30.38       28.24      2.72 o
   4   4   7       12.49        6.97      3.20 o
   5   4   7       74.90       76.34      5.42 o
   6   4   7        0.00       -3.44      4.47 o
   7   4   7        9.17        7.71      6.60 o
 -12   5   7       44.94       52.61     10.49 o
 -11   5   7        0.24        2.04      5.84 o
 -10   5   7       18.51       23.48      5.06 o
  -9   5   7        2.08       -0.67      3.19 o
  -8   5   7       88.53       83.13      4.42 o
  -7   5   7       23.14       26.77      2.53 o
  -6   5   7      436.06      416.33      5.78 o
  -5   5   7      234.70      230.61      4.53 o
  -4   5   7      120.18      119.82      2.97 o
  -3   5   7      219.56      234.50      4.17 o
  -2   5   7      845.01      802.43      8.89 o
  -1   5   7        4.18        4.36      1.34 o
   0   5   7        6.87        7.22      1.74 o
   1   5   7       29.93       29.85      2.36 o
   2   5   7       35.83       37.07      2.79 o
   3   5   7        2.25       -1.11      2.51 o
   4   5   7        2.59        1.11      3.79 o
   5   5   7        0.70       -3.54      4.08 o
   6   5   7        7.71        0.92      4.63 o
   7   5   7        0.40        2.53      6.05 o
 -12   6   7      134.67      153.73     13.74 o
 -11   6   7        6.69        0.73      5.79 o
 -10   6   7       17.03        9.93      4.70 o
  -9   6   7        1.88        1.30      3.30 o
  -8   6   7       12.28        6.64      2.96 o
  -7   6   7       54.30       49.48      3.12 o
  -6   6   7      205.86      203.31      4.74 o
  -5   6   7      259.91      284.69      5.11 o
  -4   6   7     1135.93     1078.89     10.96 o
  -3   6   7     1292.73     1316.96     13.81 o
  -2   6   7      761.26      806.40      8.43 o
  -1   6   7       70.15       81.29      2.56 o
   0   6   7      111.21       98.64      2.76 o
   1   6   7        7.87        6.50      2.01 o
   2   6   7       72.11       67.13      3.40 o
   3   6   7       55.73       65.67      3.97 o
   4   6   7      264.29      263.23      8.99 o
   5   6   7       28.91       33.09      5.18 o
   6   6   7       89.35       83.76      7.37 o
   7   6   7        0.40       -3.20      5.99 o
 -12   7   7       10.59       14.99      8.99 o
 -11   7   7        0.23       -3.79      5.61 o
 -10   7   7       44.22       51.92      5.91 o
  -9   7   7       14.43       13.82      3.99 o
  -8   7   7        4.47       -2.93      2.93 o
  -7   7   7      146.90      140.88      4.67 o
  -6   7   7      456.82      436.21      5.80 o
  -5   7   7      281.95      283.01      4.79 o
  -4   7   7        9.75        8.89      2.12 o
  -3   7   7       19.57       25.01      1.79 o
  -2   7   7       50.93       48.44      2.28 o
  -1   7   7       91.78       82.51      2.55 o
   0   7   7      536.22      521.22      6.85 o
   1   7   7      216.48      221.13      4.63 o
   2   7   7      497.73      474.78      7.59 o
   3   7   7      242.05      245.87      7.70 o
   4   7   7        6.29       11.91      4.23 o
   5   7   7       14.00        9.50      4.51 o
   6   7   7        1.31       -1.32      5.24 o
   7   7   7        6.52        5.13      6.10 o
 -11   8   7       10.20        1.52      5.91 o
 -10   8   7        1.66       -3.29      4.29 o
  -9   8   7       38.51       44.09      4.77 o
  -8   8   7       23.46       25.82      3.91 o
  -7   8   7       30.27       24.20      3.12 o
  -6   8   7      264.18      250.49      7.01 o
  -5   8   7        5.88        5.74      1.88 o
  -4   8   7       14.73        8.01      1.97 o
  -3   8   7      298.67      289.95      4.87 o
  -2   8   7       17.30       17.52      1.75 o
  -1   8   7        0.13        0.05      1.48 o
   0   8   7       28.02       31.86      2.27 o
   1   8   7      128.38      131.22      4.13 o
   2   8   7      687.43      684.15      9.32 o
   3   8   7       50.87       42.70      4.13 o
   4   8   7       28.30       23.46      4.42 o
   5   8   7        6.38        5.82      4.24 o
   6   8   7       44.33       58.68      6.84 o
 -11   9   7       13.54       16.17      6.34 o
 -10   9   7        2.91       -0.23      4.84 o
  -9   9   7        8.17        0.68      3.72 o
  -8   9   7       16.00       14.10      3.84 o
  -7   9   7        2.05        2.32      2.80 o
  -6   9   7      121.46      121.94      4.24 o
  -5   9   7      101.91       98.25      3.31 o
  -4   9   7       66.96       74.34      2.92 o
  -3   9   7       37.24       34.39      2.21 o
  -2   9   7        7.89        8.27      1.79 o
  -1   9   7       27.89       31.63      2.17 o
   0   9   7       10.32       14.19      2.56 o
   1   9   7      138.26      153.35      4.37 o
   2   9   7      636.78      642.89     13.46 o
   3   9   7        7.57        1.30      4.22 o
   4   9   7        5.66        8.80      4.02 o
   5   9   7       31.72       25.10      4.92 o
   6   9   7        5.14        6.07      5.46 o
 -11  10   7       13.75       19.60      7.67 o
 -10  10   7        2.38       -4.90      4.90 o
  -9  10   7        9.78        3.43      4.31 o
  -8  10   7      103.22      110.45      5.92 o
  -7  10   7        8.48        7.59      3.46 o
  -6  10   7       28.63       31.44      2.99 o
  -5  10   7       37.10       40.08      2.91 o
  -4  10   7       73.61       72.25      2.78 o
  -3  10   7      154.99      151.45      4.03 o
  -2  10   7       81.68       90.23      3.10 o
  -1  10   7       13.69       20.28      2.08 o
   0  10   7       35.67       40.78      2.68 o
   1  10   7       17.14       12.99      2.56 o
   2  10   7      228.54      224.70      6.22 o
   3  10   7      461.79      467.13     13.24 o
   4  10   7       31.53       35.53      5.91 o
   5  10   7        4.56        6.46      4.34 o
   6  10   7        5.37        5.77      5.64 o
 -11  11   7       51.09       44.54      8.46 o
 -10  11   7       22.96       30.53      7.94 o
  -9  11   7       14.36       16.81      4.77 o
  -8  11   7      227.62      220.39      7.89 o
  -7  11   7      347.52      372.61      8.92 o
  -6  11   7       26.56       26.21      3.56 o
  -5  11   7        0.27       -1.69      2.33 o
  -4  11   7       19.46       15.36      2.24 o
  -3  11   7       19.17       16.83      1.96 o
  -2  11   7       63.81       62.07      2.56 o
  -1  11   7      384.51      385.87      5.74 o
   0  11   7        1.60        0.86      2.21 o
   1  11   7      485.28      479.90      8.63 o
   2  11   7      126.09      135.35      5.38 o
   3  11   7      116.15      110.48      6.05 o
   4  11   7        0.31       -1.78      3.77 o
   5  11   7       71.64       70.18      6.43 o
   6  11   7       45.45       52.26      6.79 o
 -11  12   7        7.54        7.33      7.89 o
 -10  12   7        1.81       -0.14      5.66 o
  -9  12   7        5.89        2.55      4.35 o
  -8  12   7        0.09        5.08      3.64 o
  -7  12   7      104.21      108.57      7.16 o
  -6  12   7        0.97       -0.20      3.18 o
  -5  12   7      261.52      264.66      6.44 o
  -4  12   7       57.03       59.89      3.04 o
  -3  12   7       10.69       13.58      2.26 o
  -2  12   7       17.08       15.41      2.19 o
  -1  12   7       12.37       12.91      2.26 o
   0  12   7        0.06       -2.20      2.25 o
   1  12   7      209.91      227.43      6.46 o
   2  12   7       36.58       56.15      5.09 o
   3  12   7        3.05        4.15      3.86 o
   4  12   7       29.49       32.33      4.81 o
   5  12   7        8.86        4.61      4.63 o
   6  12   7        1.13       -5.22      5.22 o
 -11  13   7        0.21       14.96     17.35 o
 -10  13   7       15.49       20.12      6.25 o
  -9  13   7       20.10       15.40      6.13 o
  -8  13   7       69.99       66.36      5.76 o
  -7  13   7      101.62       92.94      5.91 o
  -6  13   7      117.89      113.34      5.58 o
  -5  13   7      320.53      336.19      7.87 o
  -4  13   7        0.01       -2.40      2.40 o
  -3  13   7       20.26       22.69      2.62 o
  -2  13   7       24.01       18.79      2.36 o
  -1  13   7       98.63      105.16      3.81 o
   0  13   7      114.47      117.74      4.46 o
   1  13   7        3.26        7.05      3.12 o
   2  13   7        9.96        2.40      3.33 o
   3  13   7        0.37        3.88      3.52 o
   4  13   7       42.81       44.15      5.19 o
   5  13   7        0.49       -0.30      4.92 o
 -10  14   7       20.82       25.31      6.50 o
  -9  14   7        5.04       -3.42      5.98 o
  -8  14   7        0.03       -1.34      3.92 o
  -7  14   7        0.06       -3.32      3.32 o
  -6  14   7      211.53      220.02      6.83 o
  -5  14   7       76.65       81.44      4.81 o
  -4  14   7        0.46       -2.41      2.60 o
  -3  14   7       18.83       23.24      2.90 o
  -2  14   7       67.67       74.00      3.67 o
  -1  14   7      103.46      104.05      4.29 o
   0  14   7       10.43        5.50      2.82 o
   1  14   7        5.74        2.95      3.07 o
   2  14   7       43.47       48.24      4.35 o
   3  14   7        0.52        1.38      3.45 o
   4  14   7       16.21       19.19      5.22 o
   5  14   7        0.88        0.20      4.91 o
 -10  15   7        0.82       -6.14      6.14 o
  -9  15   7       11.75       13.24      6.96 o
  -8  15   7       61.70       60.62      6.00 o
  -7  15   7        0.28       -2.29      4.30 o
  -6  15   7       38.65       25.97      3.98 o
  -5  15   7      147.00      142.56      6.43 o
  -4  15   7      133.04      112.80      5.43 o
  -3  15   7      343.09      337.31      7.53 o
  -2  15   7        0.56        5.79      2.91 o
  -1  15   7       27.58       24.57      3.41 o
   0  15   7       30.51       26.84      3.54 o
   1  15   7       17.39       15.26      3.51 o
   2  15   7       17.35       16.61      3.71 o
   3  15   7        4.18       -1.87      3.59 o
   4  15   7        1.27        3.35      4.87 o
   5  15   7        6.19        5.57      5.25 o
 -10  16   7        0.64       -4.11      7.23 o
  -9  16   7        1.83       10.24      5.77 o
  -8  16   7        6.46       13.03      5.48 o
  -7  16   7        0.05       -4.25      4.33 o
  -6  16   7       22.40       27.24      4.52 o
  -5  16   7        1.43        1.78      3.32 o
  -4  16   7       14.50       12.45      3.68 o
  -3  16   7       10.39       14.77      3.48 o
  -2  16   7      353.07      346.26      8.14 o
  -1  16   7        2.14       -2.61      3.01 o
   0  16   7        6.06        5.69      3.07 o
   1  16   7        0.84        0.63      3.19 o
   2  16   7        0.47       -1.91      3.45 o
   3  16   7       20.57       17.39      4.11 o
   4  16   7       17.02       15.72      5.31 o
   5  16   7        7.12       15.98      6.29 o
  -9  17   7        4.03        8.57      5.63 o
  -8  17   7        5.92       -2.77      7.90 o
  -7  17   7       73.51       63.04      6.26 o
  -6  17   7       17.82       14.23      4.39 o
  -5  17   7        7.42        9.54      3.68 o
  -4  17   7       99.10       92.26      5.48 o
  -3  17   7       22.93       20.14      3.70 o
  -2  17   7       40.08       30.76      3.78 o
  -1  17   7        0.34       -1.32      2.97 o
   0  17   7       34.42       29.89      3.86 o
   1  17   7        5.09        3.52      3.59 o
   2  17   7        0.04       -3.59      3.59 o
   3  17   7       20.61       25.51      4.78 o
   4  17   7        5.52       -0.09      5.05 o
  -9  18   7        5.30        3.08      6.62 o
  -8  18   7        1.98       -3.62      5.30 o
  -7  18   7       41.94       40.10      6.41 o
  -6  18   7        1.86        4.72      4.41 o
  -5  18   7       42.99       38.32      5.90 o
  -4  18   7       35.15       37.88      4.41 o
  -3  18   7        1.08        0.74      3.25 o
  -2  18   7        1.33        5.21      3.36 o
  -1  18   7       36.90       35.48      4.00 o
   0  18   7        0.82        2.30      3.28 o
   1  18   7       12.47       11.02      3.67 o
   2  18   7        0.09        2.49      3.95 o
   3  18   7        2.83        3.62      4.62 o
   4  18   7       33.95       42.88      6.01 o
  -8  19   7        3.68        7.66      5.80 o
  -7  19   7       72.67       57.78      7.01 o
  -6  19   7       61.11       50.12      5.97 o
  -5  19   7        7.25        7.66      4.00 o
  -4  19   7        4.10        3.89      3.70 o
  -3  19   7        0.15        2.68      3.48 o
  -2  19   7        1.22        1.30      3.34 o
  -1  19   7        3.17       10.19      3.49 o
   0  19   7        6.22        8.95      3.54 o
   1  19   7        0.86        7.31      3.89 o
   2  19   7       34.72       45.49      5.68 o
   3  19   7       15.60       12.19      5.00 o
  -8  20   7       13.11       16.25      7.13 o
  -7  20   7       11.15        7.68      6.35 o
  -6  20   7        0.03        0.18      4.87 o
  -5  20   7        7.34       12.19      4.49 o
  -4  20   7        4.56        1.03      3.79 o
  -3  20   7       10.24       10.42      3.94 o
  -2  20   7        6.29        8.56      3.79 o
  -1  20   7       28.63       34.27      4.29 o
   0  20   7        0.46       -3.59      3.59 o
   1  20   7       17.97       14.38      4.56 o
   2  20   7        0.46        5.45      4.58 o
   3  20   7        0.01        0.33      4.79 o
  -7  21   7        4.81       10.84      6.62 o
  -6  21   7        4.74        1.27      5.26 o
  -5  21   7        0.10        3.56      4.82 o
  -4  21   7       35.65       39.10      5.40 o
  -3  21   7        0.27       -0.14      4.00 o
  -2  21   7        6.28        5.97      4.04 o
  -1  21   7       38.28       44.51      5.00 o
   0  21   7        0.82       -2.77      4.20 o
   1  21   7        0.08        3.37      4.32 o
   2  21   7        3.12       -4.49      4.49 o
  -7  22   7        0.78        0.60     14.36 o
  -6  22   7        0.86       -4.12      5.62 o
  -5  22   7        0.07       -5.97      5.97 o
  -4  22   7        5.28        6.26      4.86 o
  -3  22   7       20.68       20.67      5.22 o
  -2  22   7       16.58       18.89      5.15 o
  -1  22   7        3.51       -2.38      4.34 o
   0  22   7       37.67       48.41      5.72 o
   1  22   7        5.14        2.51      4.68 o
  -6  23   7        0.00        1.52      6.48 o
  -5  23   7        3.22        2.39      5.71 o
  -4  23   7        7.36        7.72      5.10 o
  -3  23   7       22.38       20.20      5.62 o
  -2  23   7       63.96       78.53      7.03 o
  -1  23   7        0.47        4.60      4.89 o
   0  23   7       49.77       45.33      6.09 o
   1  23   7        1.58        0.80      7.06 o
  -4  24   7        3.41       13.94      6.01 o
  -3  24   7        3.27        4.28      5.56 o
  -2  24   7       49.05       46.04      6.91 o
  -1  24   7       12.54        5.50      5.45 o
 -12   0   8       50.06       30.63     10.34 o
 -10   0   8       50.18       50.74      8.08 o
  -8   0   8      390.85      414.24     12.55 o
  -6   0   8       25.12       31.60      3.34 o
  -4   0   8        0.02       -1.67      2.56 o
  -2   0   8        5.43        6.58      6.58 o
   0   0   8      800.14      810.50     14.43 o
   2   0   8       70.85       73.06      5.94 o
   4   0   8       43.72       46.96      5.82 o
   6   0   8        9.87        2.26     10.61 o
 -12   1   8       15.02       16.11      6.93 o
 -11   1   8       19.22       21.85      8.34 o
 -10   1   8        9.08        7.10      4.47 o
  -9   1   8       80.61       79.25      5.80 o
  -8   1   8       90.92       89.94      4.99 o
  -7   1   8       69.36       64.55      3.29 o
  -6   1   8       71.70       66.66      3.21 o
  -5   1   8        0.01        0.72      1.97 o
  -4   1   8      167.36      186.76      3.73 o
  -3   1   8      501.14      503.55     18.82 o
  -2   1   8        0.46        4.42      4.85 o
  -1   1   8      437.70      435.14      8.55 o
   0   1   8        0.72        0.25      2.50 o
   1   1   8        0.20       -2.20      2.20 o
   2   1   8       66.18       68.41      2.95 o
   3   1   8       33.27       28.49      2.83 o
   4   1   8       56.54       57.14      4.31 o
   5   1   8        8.59        3.63      3.55 o
   6   1   8        6.93        3.05      4.82 o
 -12   2   8       24.87       20.29      7.12 o
 -11   2   8        1.54       -3.41      5.56 o
 -10   2   8        5.43        9.13      4.40 o
  -9   2   8        9.64       -0.27      3.85 o
  -8   2   8      146.88      134.18      6.12 o
  -7   2   8       48.40       54.73      3.41 o
  -6   2   8       42.14       42.35      2.55 o
  -5   2   8        4.35        5.63      1.80 o
  -4   2   8       42.80       37.16      2.17 o
  -3   2   8       58.77       66.11      6.48 o
  -2   2   8      111.00      126.59     16.75 o
  -1   2   8        1.90        1.45      1.58 o
   0   2   8        7.95       11.35      2.98 o
   1   2   8        5.83        6.95      1.94 o
   2   2   8        0.23       -1.92      1.92 o
   3   2   8      106.25      110.92      3.99 o
   4   2   8        4.24       -2.19      2.98 o
   5   2   8       22.40       13.90      3.82 o
   6   2   8        0.01       -4.58      4.58 o
 -12   3   8        6.59       -0.52      6.86 o
 -11   3   8       25.75       36.54      7.08 o
 -10   3   8        0.27       -3.28      4.10 o
  -9   3   8        7.66        5.18      4.05 o
  -8   3   8        6.81        3.85      3.38 o
  -7   3   8        7.04        7.00      2.64 o
  -6   3   8        6.33        0.83      2.02 o
  -5   3   8      252.07      242.70      4.70 o
  -4   3   8        2.94        1.84      1.69 o
  -3   3   8      210.41      205.38      5.52 o
  -2   3   8       78.86       81.16      3.70 o
  -1   3   8      142.89      138.21      4.11 o
   0   3   8       85.13       84.66      3.36 o
   1   3   8       83.98       93.12      3.40 o
   2   3   8      122.87      123.81      3.95 o
   3   3   8      141.72      125.67      4.42 o
   4   3   8        8.03        5.56      3.21 o
   5   3   8       15.09        8.55      4.16 o
   6   3   8        1.27       -3.83      4.68 o
 -12   4   8        3.82       -7.20      7.20 o
 -11   4   8        0.80        0.54      5.80 o
 -10   4   8       21.91       29.67      5.11 o
  -9   4   8        1.47       -2.84      4.72 o
  -8   4   8        3.90        4.96      3.76 o
  -7   4   8        0.59       -2.31      2.31 o
  -6   4   8      119.68      117.74      3.61 o
  -5   4   8       48.54       37.21      2.51 o
  -4   4   8      236.02      231.50      4.65 o
  -3   4   8      595.39      588.28      8.08 o
  -2   4   8      130.48      136.20      3.64 o
  -1   4   8      293.59      309.49      4.99 o
   0   4   8       35.59       36.25      2.66 o
   1   4   8        6.06        7.14      2.20 o
   2   4   8       59.08       61.56      3.64 o
   3   4   8       76.73       90.28      4.87 o
   4   4   8        6.18        3.06      3.70 o
   5   4   8        0.26       -3.79      3.79 o
   6   4   8       16.52       24.70      7.21 o
 -12   5   8       36.42       43.90      7.87 o
 -11   5   8       47.47       51.36      7.28 o
 -10   5   8        9.48       11.62      5.14 o
  -9   5   8       27.98        9.06      4.18 o
  -8   5   8        2.32        0.07      3.50 o
  -7   5   8      115.03      109.41      4.04 o
  -6   5   8       17.07       14.98      2.36 o
  -5   5   8      144.80      155.80      4.25 o
  -4   5   8        5.67        2.97      1.86 o
  -3   5   8       81.46       75.53      2.72 o
  -2   5   8       16.14       19.78      1.77 o
  -1   5   8        2.99        2.96      1.76 o
   0   5   8       34.24       34.95      2.40 o
   1   5   8      122.56      114.75      3.39 o
   2   5   8      138.36      150.59      4.44 o
   3   5   8        6.89        6.52      2.95 o
   4   5   8       51.56       49.82      6.27 o
   5   5   8       20.30       30.84      4.78 o
   6   5   8        0.71       -5.21      5.21 o
 -12   6   8       11.52       16.84      7.75 o
 -11   6   8        3.46        5.65      5.85 o
 -10   6   8        0.00        2.37      4.27 o
  -9   6   8        9.04       10.23      4.27 o
  -8   6   8        0.05       -3.38      3.38 o
  -7   6   8       30.85       34.49      3.39 o
  -6   6   8      179.68      179.32      4.62 o
  -5   6   8      102.73      102.99      3.29 o
  -4   6   8      107.11       98.90      3.43 o
  -3   6   8       19.85       20.22      2.08 o
  -2   6   8      358.10      337.98      5.33 o
  -1   6   8      126.70      132.86      3.89 o
   0   6   8        0.02       -0.44      1.90 o
   1   6   8       49.84       59.85      2.86 o
   2   6   8       82.02       91.00      3.98 o
   3   6   8        0.02       -2.88      2.88 o
   4   6   8       92.98       93.03      5.65 o
   5   6   8        4.09       11.52      5.96 o
   6   6   8        0.14       -5.13      5.13 o
 -11   7   8        0.18       -2.34      5.60 o
 -10   7   8        3.28        3.89      4.42 o
  -9   7   8       17.84       16.35      4.45 o
  -8   7   8       25.18       19.84      4.13 o
  -7   7   8        0.31       -2.84      2.84 o
  -6   7   8     1610.62     1607.47     17.77 o
  -5   7   8      468.68      453.46      6.65 o
  -4   7   8      195.62      215.30      4.62 o
  -3   7   8       44.57       49.72      2.41 o
  -2   7   8      139.56      132.49      3.26 o
  -1   7   8        0.41        2.83      1.66 o
   0   7   8        9.27       12.74      2.23 o
   1   7   8        0.02        1.51      2.24 o
   2   7   8        8.78       11.39      2.78 o
   3   7   8      122.45      113.97      5.24 o
   4   7   8       50.43       46.85      5.72 o
   5   7   8        0.02       -0.70      3.95 o
   6   7   8        0.48       -5.40      5.40 o
 -11   8   8       31.58       48.39      8.07 o
 -10   8   8        4.61       13.83      4.82 o
  -9   8   8       13.24       10.18      4.38 o
  -8   8   8        1.23        5.56      3.82 o
  -7   8   8      245.40      259.57      7.94 o
  -6   8   8      455.99      436.88      7.36 o
  -5   8   8      938.20      874.35     10.42 o
  -4   8   8       14.18       13.13      2.06 o
  -3   8   8       15.77       16.07      2.19 o
  -2   8   8        4.12        5.59      1.84 o
  -1   8   8       11.57       15.78      1.94 o
   0   8   8        0.04       -1.78      1.78 o
   1   8   8      227.11      247.14      5.57 o
   2   8   8       11.57       18.09      3.03 o
   3   8   8       68.96       81.70      4.61 o
   4   8   8       81.16       98.30      5.75 o
   5   8   8        7.85       10.52      4.55 o
   6   8   8        4.14       -7.81      7.81 o
 -11   9   8       33.07       22.92      6.71 o
 -10   9   8        0.15       -3.11      4.57 o
  -9   9   8       24.64       27.51      4.79 o
  -8   9   8      153.40      150.93      7.14 o
  -7   9   8      108.97      121.12      5.72 o
  -6   9   8      475.49      473.15      7.73 o
  -5   9   8      199.12      175.48      5.51 o
  -4   9   8        1.08       -1.99      1.99 o
  -3   9   8       82.16       88.48      3.00 o
  -2   9   8       35.83       38.18      2.45 o
  -1   9   8      127.31      126.72      3.21 o
   0   9   8       62.53       62.35      2.90 o
   1   9   8      359.47      374.08      6.83 o
   2   9   8       12.25       16.74      2.98 o
   3   9   8        7.75       -0.19      3.47 o
   4   9   8        9.12        5.07      3.89 o
   5   9   8        0.13        4.38      4.59 o
 -11  10   8        0.76       -2.87      5.76 o
 -10  10   8       92.88      101.61      8.40 o
  -9  10   8       37.86       41.17      5.22 o
  -8  10   8      212.51      232.03     12.59 o
  -7  10   8       36.47       33.95      6.39 o
  -6  10   8        7.13       11.05      2.98 o
  -5  10   8       70.65       70.26      3.48 o
  -4  10   8       71.24       72.73      3.18 o
  -3  10   8       44.67       48.78      2.62 o
  -2  10   8        1.90        2.06      1.82 o
  -1  10   8       67.74       68.58      2.70 o
   0  10   8       30.60       44.46      2.83 o
   1  10   8      139.58      142.74      4.76 o
   2  10   8       12.17       13.14      3.26 o
   3  10   8        0.06       -0.90      4.00 o
   4  10   8       24.35       25.33      4.65 o
   5  10   8        3.37        3.41      6.02 o
 -11  11   8        0.34        3.37      6.07 o
 -10  11   8        7.51       17.73      5.92 o
  -9  11   8       49.41       48.73      6.30 o
  -8  11   8      172.21      197.29      8.04 o
  -7  11   8       10.06       16.83      3.92 o
  -6  11   8       66.64       79.18      4.58 o
  -5  11   8        3.51       -1.27      2.41 o
  -4  11   8        0.94       -2.13      2.13 o
  -3  11   8      155.67      162.22      5.62 o
  -2  11   8       54.89       62.38      2.97 o
  -1  11   8        5.14        3.79      1.93 o
   0  11   8        0.88       -2.47      2.47 o
   1  11   8        1.88        2.07      2.47 o
   2  11   8      124.45      135.15      5.42 o
   3  11   8      102.74       85.88      5.83 o
   4  11   8       47.59       47.49      4.95 o
   5  11   8        0.59       -0.31      5.03 o
 -10  12   8       14.08       11.05      5.94 o
  -9  12   8        9.88       10.68      4.46 o
  -8  12   8       26.73       27.72      4.65 o
  -7  12   8       41.77       31.45      4.61 o
  -6  12   8       23.22       32.65      4.22 o
  -5  12   8       65.29       80.02      4.21 o
  -4  12   8       17.42       14.48      2.48 o
  -3  12   8       24.17       21.92      2.54 o
  -2  12   8      145.72      158.10      4.34 o
  -1  12   8       24.72       21.03      2.25 o
   0  12   8       27.31       28.24      2.83 o
   1  12   8       30.05       33.64      3.45 o
   2  12   8      329.51      352.22      8.75 o
   3  12   8        0.67       -2.60      4.00 o
   4  12   8       11.97       18.88      4.55 o
   5  12   8        0.03       -2.38      4.71 o
 -10  13   8       36.70       30.20      8.52 o
  -9  13   8        0.03       -2.84      4.39 o
  -8  13   8        6.00       -1.07      3.90 o
  -7  13   8       44.67       41.93      6.95 o
  -6  13   8        2.09        0.73      3.59 o
  -5  13   8        3.38        9.91      3.56 o
  -4  13   8        1.38        1.58      2.58 o
  -3  13   8       32.07       32.09      2.89 o
  -2  13   8      114.18      117.14      4.16 o
  -1  13   8       51.26       53.60      2.85 o
   0  13   8       15.34       14.57      2.85 o
   1  13   8       84.99       77.48      4.34 o
   2  13   8      149.53      152.81      6.37 o
   3  13   8       44.55       56.02      4.84 o
   4  13   8        0.47       -3.69      4.87 o
 -10  14   8        1.96        5.43      7.26 o
  -9  14   8        3.87       -5.07      5.07 o
  -8  14   8       15.96        9.48      4.59 o
  -7  14   8        0.04       -3.93      3.93 o
  -6  14   8       25.35       20.52      4.10 o
  -5  14   8       60.04       62.95      6.20 o
  -4  14   8       33.71       34.07      3.51 o
  -3  14   8       48.54       56.51      3.62 o
  -2  14   8        1.44       -1.15      2.54 o
  -1  14   8      138.00      129.05      4.72 o
   0  14   8       14.55       13.37      3.02 o
   1  14   8      318.39      352.81      8.93 o
   2  14   8       34.28       42.69      4.49 o
   3  14   8        2.05        8.83      3.93 o
   4  14   8        2.66        8.12      4.74 o
 -10  15   8        0.49       -5.50      5.50 o
  -9  15   8        6.50        6.04      5.34 o
  -8  15   8        4.09       -4.22      4.25 o
  -7  15   8        2.07        1.34      4.22 o
  -6  15   8        6.23        6.89      3.79 o
  -5  15   8        9.82        9.79      3.60 o
  -4  15   8       77.45       77.77      4.77 o
  -3  15   8       46.39       45.37      3.95 o
  -2  15   8       26.92       24.01      4.16 o
  -1  15   8       22.03       24.35      3.30 o
   0  15   8        8.56        6.40      3.21 o
   1  15   8       20.20       24.21      4.07 o
   2  15   8        0.06        1.41      3.68 o
   3  15   8        0.00        6.03      4.03 o
   4  15   8        2.68        3.65      4.66 o
  -9  16   8        5.76        4.07      5.64 o
  -8  16   8       16.36       21.05      5.22 o
  -7  16   8       12.92       14.40      4.43 o
  -6  16   8       15.38       12.35      4.34 o
  -5  16   8        1.95        5.07      3.60 o
  -4  16   8       10.74       10.12      3.53 o
  -3  16   8       69.22       67.24      4.58 o
  -2  16   8        4.19        5.82      3.10 o
  -1  16   8      104.95      103.29      5.11 o
   0  16   8        1.50        1.28      3.19 o
   1  16   8        6.77        7.88      4.32 o
   2  16   8       26.41       22.29      4.19 o
   3  16   8        5.38        7.16      4.39 o
   4  16   8       10.78       10.88      6.29 o
  -9  17   8        2.03        7.00      7.20 o
  -8  17   8        2.95       -2.20      5.09 o
  -7  17   8        1.74        1.19      4.50 o
  -6  17   8       37.39       41.33      5.00 o
  -5  17   8        2.42        2.18      3.45 o
  -4  17   8        0.71        1.80      3.44 o
  -3  17   8       64.00       70.99      4.75 o
  -2  17   8       20.91       14.84      3.53 o
  -1  17   8        0.36       -3.02      3.02 o
   0  17   8       30.70       31.17      4.17 o
   1  17   8       28.73       34.36      4.32 o
   2  17   8        6.41        5.06      4.01 o
   3  17   8       10.89       15.02      5.05 o
  -8  18   8        7.44       10.83      5.74 o
  -7  18   8        9.15        7.19      5.79 o
  -6  18   8        4.00       -1.91      3.82 o
  -5  18   8       38.08       30.17      4.35 o
  -4  18   8        1.02        2.71      3.59 o
  -3  18   8        2.69        2.36      3.35 o
  -2  18   8        3.65        2.02      3.30 o
  -1  18   8        7.69        2.22      3.27 o
   0  18   8        5.79        1.79      3.47 o
   1  18   8       18.36       21.47      4.11 o
   2  18   8        4.58       11.20      4.37 o
   3  18   8        6.19        8.37      5.08 o
  -8  19   8       28.09       21.05      8.92 o
  -7  19   8        0.68        5.66      5.83 o
  -6  19   8       15.24       10.10      4.87 o
  -5  19   8       21.39       18.62      5.36 o
  -4  19   8        9.11        5.36      3.76 o
  -3  19   8        3.08        1.16      3.46 o
  -2  19   8        0.30       -0.62      3.33 o
  -1  19   8        1.63        3.56      3.42 o
   0  19   8        2.39       -1.97      3.36 o
   1  19   8        3.44       -1.36      3.92 o
   2  19   8        6.75        3.30      4.81 o
  -7  20   8        0.95       11.45      5.70 o
  -6  20   8        9.61        9.15      5.30 o
  -5  20   8       18.69       11.72      4.66 o
  -4  20   8        0.80       -3.81      3.81 o
  -3  20   8       17.58       22.21      4.55 o
  -2  20   8        0.14       -1.05      4.02 o
  -1  20   8        1.14        5.40      3.86 o
   0  20   8       10.19       15.19      4.27 o
   1  20   8        3.36        4.48      4.50 o
   2  20   8        4.87        2.39     14.96 o
  -7  21   8        6.19       14.97     10.13 o
  -6  21   8       13.73       17.67      6.11 o
  -5  21   8        0.25        5.32      4.82 o
  -4  21   8        0.03       -2.68      5.14 o
  -3  21   8        0.82        2.02      4.18 o
  -2  21   8       12.39        9.69      4.28 o
  -1  21   8        0.01        2.91      5.42 o
   0  21   8        0.95        4.13      4.44 o
   1  21   8        2.95       -2.31      4.57 o
  -6  22   8        1.34        0.62      6.85 o
  -5  22   8        3.60        2.55      5.06 o
  -4  22   8        3.30        6.27      5.06 o
  -3  22   8        1.87        8.63      4.88 o
  -2  22   8        3.59        3.67      4.61 o
  -1  22   8        1.99       -4.26      4.26 o
   0  22   8        0.51       -4.33      4.33 o
  -4  23   8        0.83        5.63      5.36 o
  -3  23   8       15.54       21.55      5.41 o
  -2  23   8       13.33       12.21      5.23 o
 -11   0   9       13.77       -5.42      7.58 o
  -9   0   9        6.66        8.81      5.51 o
  -7   0   9      128.55      147.78      5.75 o
  -5   0   9      222.05      210.73      8.00 o
  -3   0   9      140.24      129.22     14.96 o
  -1   0   9      111.34      103.08      5.88 o
   1   0   9        0.03        2.51      3.52 o
   3   0   9       85.40       84.02      6.24 o
   5   0   9        6.21       -3.78      6.08 o
 -12   1   9        1.79       -3.58      6.38 o
 -11   1   9        0.52       -5.40      5.40 o
 -10   1   9       60.37       53.78      5.56 o
  -9   1   9        3.31        1.61      3.81 o
  -8   1   9       36.10       32.46      3.28 o
  -7   1   9        3.67        7.19      2.24 o
  -6   1   9       10.87       10.54      2.63 o
  -5   1   9      124.93      126.43      3.89 o
  -4   1   9       17.97       16.58      2.33 o
  -3   1   9       27.59       25.13      7.19 o
  -2   1   9        3.00       -0.90      5.50 o
  -1   1   9        2.69        0.29      1.89 o
   0   1   9      194.02      193.07      5.95 o
   1   1   9       50.22       46.41      3.48 o
   2   1   9        7.40        4.10      2.24 o
   3   1   9        7.26       -1.31      2.91 o
   4   1   9        0.04       -3.21      3.21 o
   5   1   9        3.59       -4.01      4.37 o
 -12   2   9        0.20       -6.85      7.71 o
 -11   2   9        0.47        1.22      5.46 o
 -10   2   9       28.10       32.78      5.13 o
  -9   2   9       40.89       33.16      4.72 o
  -8   2   9        0.03       -2.04      2.98 o
  -7   2   9        9.62        7.51      2.69 o
  -6   2   9        2.37        1.49      2.33 o
  -5   2   9       12.62       10.32      2.45 o
  -4   2   9      101.92       99.21      3.22 o
  -3   2   9        4.92        1.62      6.25 o
  -2   2   9      527.47      547.02     18.84 o
  -1   2   9       30.10       28.13      2.37 o
   0   2   9       40.95       39.22      2.81 o
   1   2   9       11.65       12.13      2.81 o
   2   2   9       27.32       26.84      2.58 o
   3   2   9       16.57       12.88      3.11 o
   4   2   9       11.75        6.89      3.40 o
   5   2   9        4.41        0.12      3.97 o
 -12   3   9        0.09        3.28      6.03 o
 -11   3   9       16.06        7.49      6.51 o
 -10   3   9       10.75        8.45      4.33 o
  -9   3   9       34.58       35.66      4.70 o
  -8   3   9        1.78       -2.46      2.72 o
  -7   3   9        0.72       -0.06      2.08 o
  -6   3   9        6.17        7.10      2.14 o
  -5   3   9      249.90      234.91      7.45 o
  -4   3   9      455.40      450.59      9.37 o
  -3   3   9       89.32       88.48      4.46 o
  -2   3   9        0.00       -2.20      2.20 o
  -1   3   9       38.49       34.21      2.60 o
   0   3   9       56.98       67.02      5.41 o
   1   3   9       32.69       28.11      3.21 o
   2   3   9      188.87      189.47      4.79 o
   3   3   9        5.60       -1.64      3.18 o
   4   3   9        0.16        0.35      3.71 o
   5   3   9        2.91       -4.89      5.85 o
 -11   4   9        1.54       -0.16      5.54 o
 -10   4   9       21.76       17.05      4.70 o
  -9   4   9       12.39        7.25      4.05 o
  -8   4   9        0.27       -0.70      2.92 o
  -7   4   9        0.21        3.14      2.17 o
  -6   4   9       25.01       30.97      2.59 o
  -5   4   9      173.27      168.93      7.00 o
  -4   4   9      169.63      166.03      4.97 o
  -3   4   9        2.88        1.92      1.77 o
  -2   4   9       38.22       37.72      2.62 o
  -1   4   9        8.52       11.07      1.96 o
   0   4   9      225.02      214.62      5.30 o
   1   4   9       44.01       57.17      3.75 o
   2   4   9       12.73        9.57      2.59 o
   3   4   9       36.47       36.11      3.99 o
   4   4   9       18.11       16.66      4.09 o
   5   4   9        2.82       -3.29      4.47 o
 -11   5   9       12.51       10.56      6.05 o
 -10   5   9       18.15       12.84      4.65 o
  -9   5   9        0.48       -3.68      3.68 o
  -8   5   9        2.67       -2.28      3.33 o
  -7   5   9       29.06       28.97      2.67 o
  -6   5   9      188.80      193.11      4.46 o
  -5   5   9      104.30       88.31      3.87 o
  -4   5   9       84.81       82.05      3.10 o
  -3   5   9       11.45        6.87      2.43 o
  -2   5   9       41.64       42.63      2.61 o
  -1   5   9      242.94      242.61      4.91 o
   0   5   9      245.67      247.05      5.84 o
   1   5   9       93.67       95.33      3.65 o
   2   5   9       32.63       40.89      3.67 o
   3   5   9        1.36        6.48      3.36 o
   4   5   9        7.88        5.42      3.87 o
   5   5   9        3.53       -1.81      4.37 o
 -11   6   9        5.50        6.58      5.83 o
 -10   6   9        3.66        1.51      4.33 o
  -9   6   9        2.50       -3.67      3.75 o
  -8   6   9        0.02       -3.08      3.08 o
  -7   6   9        0.25       -2.57      2.57 o
  -6   6   9       76.85       78.44      3.58 o
  -5   6   9      277.06      259.24      5.09 o
  -4   6   9        8.95       11.05      2.16 o
  -3   6   9       61.99       55.77      2.53 o
  -2   6   9      154.73      150.19      3.70 o
  -1   6   9        1.41        0.80      2.19 o
   0   6   9      415.25      397.54      7.94 o
   1   6   9       11.12       14.07      2.55 o
   2   6   9       61.06       69.00      3.68 o
   3   6   9        4.51        6.83      3.58 o
   4   6   9        0.82       -3.53      3.69 o
   5   6   9        0.03       -3.99      4.61 o
 -11   7   9        0.43       -0.51      5.63 o
 -10   7   9        5.70        4.27      4.33 o
  -9   7   9       33.53       35.91      4.89 o
  -8   7   9        6.02        1.83      3.41 o
  -7   7   9       12.64       11.33      3.38 o
  -6   7   9       61.90       70.80      3.44 o
  -5   7   9       98.71       95.59      3.64 o
  -4   7   9        1.27        1.58      2.18 o
  -3   7   9        1.16        1.85      1.94 o
  -2   7   9       38.90       31.76      2.40 o
  -1   7   9       29.54       36.82      2.77 o
   0   7   9      115.16      106.92      3.61 o
   1   7   9       49.10       45.21      4.28 o
   2   7   9      111.01      113.89      5.05 o
   3   7   9       46.87       43.61      4.74 o
   4   7   9       18.41       13.30      4.14 o
   5   7   9        8.78        4.34      5.31 o
 -11   8   9        0.12        8.77      6.12 o
 -10   8   9        2.21        4.18      4.45 o
  -9   8   9        5.20        3.04      4.05 o
  -8   8   9       79.53       83.80      5.91 o
  -7   8   9      199.81      213.13      6.44 o
  -6   8   9       72.78       72.01      3.38 o
  -5   8   9      530.02      532.75      8.30 o
  -4   8   9      228.08      216.36      5.82 o
  -3   8   9       41.79       46.01      2.55 o
  -2   8   9       80.48       73.32      4.12 o
  -1   8   9       56.89       60.92      2.80 o
   0   8   9      177.74      192.06      5.40 o
   1   8   9       34.91       34.91      2.77 o
   2   8   9      159.13      160.16      6.54 o
   3   8   9       23.92       22.65      4.33 o
   4   8   9        9.70        1.40      3.85 o
   5   8   9        1.64       18.55     13.76 o
 -11   9   9        0.69        2.24      5.67 o
 -10   9   9       24.30       21.53      5.31 o
  -9   9   9        0.20        6.01      4.15 o
  -8   9   9        4.08        2.27      4.27 o
  -7   9   9      145.99      173.86      5.63 o
  -6   9   9        2.04        1.19      2.44 o
  -5   9   9      196.39      181.28      4.41 o
  -4   9   9      351.34      349.16      7.06 o
  -3   9   9        4.41        5.97      2.03 o
  -2   9   9        4.37        3.14      1.95 o
  -1   9   9       26.42       24.16      2.50 o
   0   9   9       19.19       20.43      2.70 o
   1   9   9        4.14        1.71      2.34 o
   2   9   9       80.53       95.22      5.30 o
   3   9   9        2.28        0.94      3.67 o
   4   9   9       41.36       36.80      5.12 o
 -11  10   9       10.56        7.78      5.97 o
 -10  10   9        9.61       -5.08      5.08 o
  -9  10   9       32.69       26.76      4.86 o
  -8  10   9        4.75        7.87      4.44 o
  -7  10   9      131.58      141.20      6.28 o
  -6  10   9       57.12       59.92      3.61 o
  -5  10   9       87.27       85.52      3.77 o
  -4  10   9       40.62       50.80      3.19 o
  -3  10   9      107.37      114.43      3.72 o
  -2  10   9        6.52        2.26      2.08 o
  -1  10   9       18.83       18.11      2.55 o
   0  10   9       15.74       16.71      2.53 o
   1  10   9       89.42       97.47      4.49 o
   2  10   9       98.15      111.56      5.45 o
   3  10   9        6.48        0.16      3.54 o
   4  10   9       17.41       21.39      5.63 o
 -10  11   9        0.16       -5.11      6.60 o
  -9  11   9        2.98        4.01      4.25 o
  -8  11   9       21.35       24.78      4.50 o
  -7  11   9      426.74      484.98     10.81 o
  -6  11   9      178.45      205.74      7.58 o
  -5  11   9      119.55      126.89      4.19 o
  -4  11   9       84.95       73.22      3.34 o
  -3  11   9        3.54        3.97      2.14 o
  -2  11   9       68.51       67.23      3.20 o
  -1  11   9       98.62      101.94      3.72 o
   0  11   9       21.25       18.13      2.66 o
   1  11   9       81.42       90.62      4.65 o
   2  11   9       44.34       46.45      4.36 o
   3  11   9        8.32        7.20      3.73 o
   4  11   9        0.00        3.10      5.03 o
 -10  12   9        0.29       -5.25      5.25 o
  -9  12   9        5.36        4.89      4.41 o
  -8  12   9       20.49       15.60      4.38 o
  -7  12   9       76.21       84.05      5.86 o
  -6  12   9       32.44       40.35      5.16 o
  -5  12   9       75.47       76.09      3.84 o
  -4  12   9       12.92        9.18      2.44 o
  -3  12   9       13.09       12.71      2.30 o
  -2  12   9       79.85       87.18      3.19 o
  -1  12   9       20.47       15.37      2.53 o
   0  12   9        0.26       -2.57      2.57 o
   1  12   9      112.87      128.33      5.58 o
   2  12   9       65.00       55.40      4.67 o
   3  12   9       35.60       41.47      4.68 o
   4  12   9        0.26       16.22      5.24 o
 -10  13   9        6.79        5.09      5.50 o
  -9  13   9        3.68        5.10      4.74 o
  -8  13   9        0.21       -4.53      4.53 o
  -7  13   9        1.51        8.04      3.85 o
  -6  13   9      141.10      128.11      6.11 o
  -5  13   9       24.01       24.05      3.32 o
  -4  13   9       20.21       15.24      2.71 o
  -3  13   9       95.92       98.75      3.91 o
  -2  13   9       26.06       18.30      2.47 o
  -1  13   9       66.72       64.08      3.61 o
   0  13   9        2.79        1.44      2.96 o
   1  13   9       44.45       50.92      4.34 o
   2  13   9       23.88       14.98      4.25 o
   3  13   9       25.39       25.16      4.67 o
 -10  14   9        0.98       -1.94      5.61 o
  -9  14   9       23.99       25.84      5.81 o
  -8  14   9        6.71       10.86      4.36 o
  -7  14   9       28.54       33.12      4.53 o
  -6  14   9        1.45       -0.05      5.41 o
  -5  14   9        4.63        0.63      3.21 o
  -4  14   9       19.15       21.58      3.16 o
  -3  14   9       71.03       66.10      3.93 o
  -2  14   9        1.35        0.87      2.73 o
  -1  14   9        1.46        1.43      2.81 o
   0  14   9       24.41       20.47      3.45 o
   1  14   9       24.30       20.95      3.83 o
   2  14   9       15.38       16.80      4.06 o
   3  14   9       36.28       29.99      6.61 o
  -9  15   9       13.22       10.16      5.63 o
  -8  15   9        0.16        2.82      4.48 o
  -7  15   9       19.91       24.00      4.48 o
  -6  15   9        2.80        1.77      3.66 o
  -5  15   9        0.52       -3.16      3.16 o
  -4  15   9        1.12        0.26      2.99 o
  -3  15   9        0.39       -1.78      2.84 o
  -2  15   9       52.11       50.04      3.92 o
  -1  15   9       19.44       16.70      3.41 o
   0  15   9        2.01        8.08      3.29 o
   1  15   9        0.51        0.61      3.36 o
   2  15   9        7.35        7.50      3.84 o
   3  15   9        5.29        4.63      6.27 o
  -9  16   9       27.77       40.43      6.77 o
  -8  16   9        5.11       11.48      7.58 o
  -7  16   9        9.06        4.99      4.09 o
  -6  16   9        7.77        4.61      3.84 o
  -5  16   9        0.67       -1.96      3.46 o
  -4  16   9       11.44       18.14      3.61 o
  -3  16   9        0.55       -0.73      3.08 o
  -2  16   9       10.05       12.76      3.66 o
  -1  16   9        0.54        1.31      3.39 o
   0  16   9       11.90       12.63      3.57 o
   1  16   9        0.73        0.98      3.47 o
   2  16   9        7.98        7.68      4.45 o
  -8  17   9        2.44       -4.82      4.82 o
  -7  17   9        0.00       -4.27      4.62 o
  -6  17   9        5.78        3.68      3.92 o
  -5  17   9        0.00       -1.17      3.63 o
  -4  17   9       17.46       18.44      3.74 o
  -3  17   9        2.19        1.82      3.39 o
  -2  17   9        9.84        3.89      3.25 o
  -1  17   9        1.89        2.23      3.25 o
   0  17   9       17.86       26.34      4.05 o
   1  17   9        1.53        1.58      4.17 o
   2  17   9       13.82       22.84      5.42 o
  -8  18   9        0.28       -1.51      6.60 o
  -7  18   9        6.13       -3.79      4.76 o
  -6  18   9        0.63       -3.68      4.27 o
  -5  18   9        1.81       -3.35      3.79 o
  -4  18   9       10.84       16.73      4.41 o
  -3  18   9        0.06       -2.04      3.36 o
  -2  18   9       22.02       21.47      3.82 o
  -1  18   9        0.39       -1.76      3.34 o
   0  18   9        2.13        0.41      3.44 o
   1  18   9        3.49        2.35      4.24 o
  -7  19   9        0.33        1.03      5.25 o
  -6  19   9       10.33        6.81      4.82 o
  -5  19   9        0.11        0.56      4.16 o
  -4  19   9       10.75       12.03      3.98 o
  -3  19   9        3.82        9.37      3.77 o
  -2  19   9        6.97       13.16      3.91 o
  -1  19   9        0.41       -1.02      3.58 o
   0  19   9        0.69        3.91      3.98 o
   1  19   9        5.75       -3.16      6.43 o
  -6  20   9        5.69       -4.37      4.94 o
  -5  20   9        3.30       -1.31      4.65 o
  -4  20   9        0.21        3.31      4.18 o
  -3  20   9        6.22       -4.09      4.09 o
  -2  20   9        9.32       10.12      4.12 o
  -1  20   9        6.74        9.29      4.15 o
   0  20   9        7.42       12.82      4.86 o
  -5  21   9        6.42        1.83      4.87 o
  -4  21   9        3.88        0.81      4.65 o
  -3  21   9        1.49        1.15      4.63 o
  -2  21   9        0.32       10.65      4.62 o
  -1  21   9        2.74       12.82      4.91 o
 -10   0  10        1.55       -5.48      5.59 o
  -8   0  10        0.28       -0.59      3.37 o
  -6   0  10        5.68        8.48      3.45 o
  -4   0  10      218.80      225.24     16.09 o
   0   0  10        2.29       -2.46      3.09 o
   2   0  10        0.05       -4.03      4.45 o
   4   0  10       26.69       19.19      8.38 o
 -11   1  10        4.27        1.47      5.34 o
 -10   1  10       34.58       23.04      4.84 o
  -9   1  10        7.02        0.56      3.62 o
  -8   1  10        0.26        1.49      2.33 o
  -7   1  10       18.36       25.73      3.16 o
  -6   1  10       23.48       23.73      2.76 o
  -5   1  10       15.63       15.20      2.03 o
  -4   1  10        5.67        5.71      2.77 o
  -3   1  10        0.02       -1.77      5.70 o
  -1   1  10       71.29       66.54      5.01 o
   0   1  10        3.32        2.38      2.29 o
   1   1  10       24.38       21.64      3.57 o
   2   1  10        9.18       10.55      3.89 o
   3   1  10      117.47      132.55      6.39 o
   4   1  10       16.68       24.16      7.71 o
 -11   2  10        0.36       -5.03      5.19 o
 -10   2  10       12.12       10.85      5.02 o
  -9   2  10        2.06       -2.89      3.53 o
  -8   2  10        1.16        0.46      2.37 o
  -7   2  10        0.76        0.78      2.64 o
  -6   2  10       43.71       47.69      3.19 o
  -5   2  10       28.22       30.58      3.10 o
  -4   2  10      255.48      248.90      8.02 o
  -3   2  10      150.39      166.68     10.84 o
  -2   2  10       19.24       18.71      3.61 o
  -1   2  10       17.40       13.40      2.58 o
   0   2  10       42.35       41.74      3.22 o
   1   2  10        0.54       -3.06      3.06 o
   2   2  10        5.88        2.49      3.76 o
   3   2  10       11.26        6.92      4.41 o
   4   2  10        3.53        0.33      5.09 o
 -11   3  10        0.36        2.30      5.53 o
 -10   3  10       35.48       28.52      4.99 o
  -9   3  10       33.77       30.35      4.45 o
  -8   3  10        0.53        0.81      2.60 o
  -7   3  10        5.92        4.00      2.17 o
  -6   3  10       10.65        5.93      2.45 o
  -5   3  10       15.97       16.29      2.17 o
  -4   3  10       22.70       23.03      2.85 o
  -3   3  10        2.23        2.76      2.69 o
  -2   3  10      209.25      219.06      7.77 o
  -1   3  10        0.13       -0.25      2.22 o
   0   3  10        7.60        3.69      2.41 o
   1   3  10        4.68        3.02      3.30 o
   2   3  10        7.42        3.14      3.80 o
   3   3  10       70.01       74.61      6.08 o
   4   3  10       11.83        2.06      4.65 o
 -11   4  10        0.00       -0.11      5.44 o
 -10   4  10       24.74       22.87      4.79 o
  -9   4  10        0.64       -3.47      3.47 o
  -8   4  10       92.11       93.37      4.31 o
  -7   4  10        5.67        4.56      2.87 o
  -6   4  10       55.47       53.68      3.38 o
  -5   4  10       19.99       21.39      2.54 o
  -4   4  10       17.63       15.27      2.12 o
  -3   4  10       11.11        9.02      3.20 o
  -2   4  10       28.08       27.60      3.14 o
  -1   4  10       26.91       29.55      2.89 o
   0   4  10       48.55       56.87      4.03 o
   1   4  10       54.63       48.85      4.46 o
   2   4  10        6.53       13.67      4.00 o
   3   4  10       33.58       48.35      7.77 o
   4   4  10        7.38        5.76      4.82 o
 -11   5  10        3.59       -2.90      5.55 o
 -10   5  10        0.31       -4.16      4.16 o
  -9   5  10        0.03       -2.64      3.61 o
  -8   5  10        0.19       -0.97      2.89 o
  -7   5  10      111.30      110.53      4.11 o
  -6   5  10       13.17       12.60      2.90 o
  -5   5  10       21.08       20.10      2.47 o
  -4   5  10        6.13        4.90      2.43 o
  -3   5  10       34.05       34.81      2.87 o
  -2   5  10      127.37      122.08      4.01 o
  -1   5  10      203.05      215.68      4.84 o
   0   5  10      170.85      180.38      6.01 o
   1   5  10      205.07      203.17      7.34 o
   2   5  10       31.35       33.00      4.57 o
   3   5  10       43.87       41.53      5.49 o
   4   5  10        0.31       -2.02      4.67 o
 -11   6  10        7.50        4.66      5.68 o
 -10   6  10        1.00       -4.19      4.19 o
  -9   6  10       49.81       53.64      5.05 o
  -8   6  10        0.33       -3.35      3.35 o
  -7   6  10       51.75       46.25      2.96 o
  -6   6  10       32.51       33.64      3.53 o
  -5   6  10        6.88        6.37      2.73 o
  -4   6  10        0.60        0.16      1.78 o
  -3   6  10        1.54        2.74      2.63 o
  -2   6  10       47.84       52.62      3.10 o
  -1   6  10       83.39       93.66      3.82 o
   0   6  10       35.70       32.90      3.71 o
   1   6  10       20.02       13.06      3.80 o
   2   6  10        0.59       -2.47      3.76 o
   3   6  10        0.38       -4.09      4.09 o
   4   6  10        0.21       -0.12      4.81 o
 -11   7  10        1.23       -3.54      5.66 o
 -10   7  10        2.77        4.07      4.32 o
  -9   7  10       12.22        6.77      4.11 o
  -8   7  10        0.18       -0.99      3.25 o
  -7   7  10       13.31        9.84      2.93 o
  -6   7  10       46.61       37.51      2.96 o
  -5   7  10       48.93       50.68      3.49 o
  -4   7  10       24.63       25.90      2.44 o
  -3   7  10        0.05        0.48      2.72 o
  -2   7  10       18.95       15.15      2.19 o
  -1   7  10        1.07        3.01      2.99 o
   0   7  10       38.96       33.84      4.14 o
   1   7  10      141.10      146.26      5.58 o
   2   7  10        4.99        6.83      3.98 o
   3   7  10        4.31       -3.16      4.22 o
   4   7  10        2.87       38.29     16.15 o
 -11   8  10        0.04       -2.90      5.42 o
 -10   8  10       33.51       43.87      5.49 o
  -9   8  10       26.56       26.03      5.22 o
  -8   8  10       66.94       83.83      5.33 o
  -7   8  10       20.13       25.36      2.96 o
  -6   8  10        0.00       -0.49      2.63 o
  -5   8  10       17.49       16.47      2.86 o
  -4   8  10       13.12       16.32      2.52 o
  -3   8  10       74.57       76.81      3.53 o
  -2   8  10       16.63       17.08      2.35 o
  -1   8  10        2.80        4.64      2.83 o
   0   8  10       54.41       71.22      4.59 o
   1   8  10       98.37      103.41      5.23 o
   2   8  10       35.09       44.24      4.95 o
   3   8  10       53.70       54.49      5.79 o
 -10   9  10        3.07        1.60      5.51 o
  -9   9  10       82.28      104.49      6.32 o
  -8   9  10      103.24       89.05      5.55 o
  -7   9  10        3.26        3.94      2.93 o
  -6   9  10       13.47        7.07      2.89 o
  -5   9  10      155.40      168.63      5.42 o
  -4   9  10        0.00       -0.02      2.23 o
  -3   9  10       49.98       54.67      3.10 o
  -2   9  10       18.73       25.35      2.95 o
  -1   9  10      194.24      206.07      7.94 o
   0   9  10       11.72        9.34      2.91 o
   1   9  10        7.73        7.63      3.20 o
   2   9  10        5.45        5.82      4.43 o
   3   9  10        1.73       -2.94      4.95 o
 -10  10  10        1.30        3.93      4.87 o
  -9  10  10       13.97       16.15      4.95 o
  -8  10  10       29.95       31.81      4.59 o
  -7  10  10       83.76       74.25      5.16 o
  -6  10  10        2.09        1.36      2.58 o
  -5  10  10      100.71      105.76      4.46 o
  -4  10  10       41.87       41.75      2.86 o
  -3  10  10        6.40        9.24      2.76 o
  -2  10  10       23.16       22.33      3.28 o
  -1  10  10       52.43       58.76      4.88 o
   0  10  10        0.02        3.49      2.86 o
   1  10  10        0.06       -3.09      3.09 o
   2  10  10        3.45        0.06      4.03 o
   3  10  10       26.57       30.10      5.16 o
 -10  11  10        0.08        0.20      5.14 o
  -9  11  10        3.05       11.15      4.33 o
  -8  11  10      239.25      217.77      8.34 o
  -7  11  10       11.59       17.99      4.10 o
  -6  11  10       14.06       15.18      3.40 o
  -5  11  10        6.43        7.94      2.90 o
  -4  11  10        0.61       -2.29      2.51 o
  -3  11  10        1.54        1.21      2.30 o
  -2  11  10       25.00       28.76      3.19 o
  -1  11  10        1.45        2.36      2.67 o
   0  11  10       12.08        5.25      3.10 o
   1  11  10        0.08       -0.88      3.16 o
   2  11  10       14.51       10.24      4.37 o
   3  11  10        7.73       10.40      4.90 o
 -10  12  10        7.84        6.18      7.02 o
  -9  12  10        1.62        3.61      4.41 o
  -8  12  10        0.69       -3.90      3.90 o
  -7  12  10       31.88       32.81      4.34 o
  -6  12  10        4.57       -2.93      2.93 o
  -5  12  10       16.68       15.55      3.51 o
  -4  12  10       18.55       19.69      3.40 o
  -3  12  10        1.69        7.04      2.93 o
  -2  12  10        4.13        6.40      2.85 o
  -1  12  10        0.29       -0.74      2.84 o
   0  12  10       25.50       20.06      3.57 o
   1  12  10        3.31        2.23      3.48 o
   2  12  10        0.00       -4.08      4.08 o
  -9  13  10       17.26       16.93      5.02 o
  -8  13  10        0.22        5.91      4.14 o
  -7  13  10       64.22       51.28      4.90 o
  -6  13  10        0.61       -1.47      3.15 o
  -5  13  10       18.27       21.24      3.47 o
  -4  13  10       25.10       25.95      3.64 o
  -3  13  10       29.20       28.70      3.58 o
  -2  13  10        8.84       16.89      3.28 o
  -1  13  10       11.06        8.03      3.70 o
   0  13  10        0.00        3.06      3.15 o
   1  13  10        3.05        4.69      3.99 o
   2  13  10        3.20       -2.19      4.24 o
  -9  14  10        2.66        4.03      5.27 o
  -8  14  10        0.66        7.07      4.21 o
  -7  14  10        1.46        4.60      4.16 o
  -6  14  10       11.96       14.89      3.60 o
  -5  14  10       20.14       20.34      3.61 o
  -4  14  10       54.95       57.49      4.01 o
  -3  14  10       17.03       16.68      3.46 o
  -2  14  10       14.04        8.92      3.32 o
  -1  14  10        0.29        1.65      3.10 o
   0  14  10       16.52       28.23      4.07 o
   1  14  10        4.59        2.29      4.06 o
   2  14  10        2.36        1.63      4.71 o
  -8  15  10        7.99       10.23      4.72 o
  -7  15  10        2.57        4.82      4.20 o
  -6  15  10        0.02        3.18      3.64 o
  -5  15  10        2.37        4.39      3.41 o
  -4  15  10       19.40        8.22      3.56 o
  -3  15  10        0.38       -1.16      3.15 o
  -2  15  10        0.78       -2.61      3.13 o
  -1  15  10        0.04        1.10      3.26 o
   0  15  10       19.39       28.45      4.22 o
   1  15  10       36.63       40.14      5.08 o
  -8  16  10        3.29       13.02      6.11 o
  -7  16  10        2.80        0.58      4.39 o
  -6  16  10        0.36        1.11      3.75 o
  -5  16  10        0.16        2.68      4.44 o
  -4  16  10        0.07       -0.25      3.44 o
  -3  16  10       30.58       23.11      3.98 o
  -2  16  10        2.06       -3.25      3.25 o
  -1  16  10       13.57       12.94      3.75 o
   0  16  10       29.67       43.78      4.71 o
   1  16  10        3.85        7.15      5.03 o
  -7  17  10        1.69       -4.82      4.82 o
  -6  17  10        0.96        0.49      4.34 o
  -5  17  10        8.84       11.16      4.24 o
  -4  17  10        0.02        6.49      3.88 o
  -3  17  10       20.81       21.06      4.09 o
  -2  17  10        1.07        4.20      3.49 o
  -1  17  10       11.20       11.07      3.80 o
   0  17  10        3.70       10.98      4.37 o
  -7  18  10        1.65        4.71      5.88 o
  -6  18  10        9.11       12.52      5.15 o
  -5  18  10       14.70        9.79      4.58 o
  -4  18  10       23.17       16.35      4.31 o
  -3  18  10        0.83       -3.64      3.64 o
  -2  18  10        0.11       -1.76      3.57 o
  -1  18  10       19.52       12.58      4.31 o
   0  18  10        1.46       11.96     15.55 o
  -6  19  10       24.72       29.31      7.60 o
  -5  19  10       16.26       20.93      5.32 o
  -4  19  10        0.90        4.95      4.36 o
  -3  19  10        1.57       -1.08      4.03 o
  -2  19  10        1.02        3.38      4.17 o
  -1  19  10        1.54       11.96     16.15 o
  -4  20  10        0.16        2.99     14.96 o
  -3  20  10        0.39      -11.37     11.37 o
 -11   0  11        0.29        1.61      7.92 o
  -9   0  11        2.99       -1.77      6.05 o
  -7   0  11       86.68       71.47      6.48 o
  -5   0  11        5.42        6.80      3.96 o
  -3   0  11        6.10       -8.38      8.38 o
  -1   0  11       15.41        8.27      4.85 o
   1   0  11        3.48       -7.48      7.48 o
   3   0  11        0.65        1.90      8.43 o
 -11   1  11       13.14       18.66      7.04 o
 -10   1  11       16.73        2.58      6.67 o
  -9   1  11        0.66        1.67      4.99 o
  -8   1  11       13.91       14.63      3.82 o
  -7   1  11        1.15       -0.25      2.98 o
  -6   1  11       11.29        8.47      2.69 o
  -5   1  11       44.76       38.59      3.49 o
  -4   1  11       34.42       41.88     14.96 o
  -3   1  11        1.35       -7.53      9.87 o
  -2   1  11        3.40        3.11      5.38 o
  -1   1  11        3.75        7.44      3.19 o
   0   1  11       31.30       24.63      3.40 o
   1   1  11        3.94       -3.65      4.24 o
   2   1  11       16.53       15.03      5.09 o
   3   1  11        0.00       -0.08      5.87 o
 -11   2  11        3.97        9.60      6.48 o
 -10   2  11       34.41       18.82      5.73 o
  -9   2  11       29.63       24.71      5.24 o
  -8   2  11        0.48       -3.21      3.21 o
  -7   2  11       27.13       23.56      3.64 o
  -6   2  11        0.54       -1.44      2.54 o
  -5   2  11        2.97        4.66      3.22 o
  -4   2  11       12.56       12.29      3.80 o
  -3   2  11        0.07        7.87      7.04 o
  -2   2  11       45.50       40.95      5.09 o
  -1   2  11        0.90       -1.18      3.02 o
   0   2  11        1.68       -2.80      2.80 o
   1   2  11        4.34        0.44      4.15 o
   2   2  11        1.09        2.80      4.25 o
   3   2  11        1.19        4.06      6.02 o
 -11   3  11        7.67       11.84      7.21 o
 -10   3  11        0.08       -0.56      5.09 o
  -9   3  11        7.87        3.10      4.49 o
  -8   3  11       13.99        8.34      3.57 o
  -7   3  11       17.03       17.03      3.54 o
  -6   3  11       70.12       68.09      3.86 o
  -5   3  11       17.80       14.19      3.83 o
  -4   3  11        4.38        8.05      3.19 o
  -3   3  11        2.40        3.73      3.08 o
  -2   3  11       28.77       29.31      3.63 o
  -1   3  11        1.17        7.24      2.60 o
   0   3  11        0.21       -0.96      2.94 o
   1   3  11        1.01       -2.64      3.37 o
   2   3  11       15.33       16.98      5.40 o
   3   3  11        6.63        5.19      5.97 o
 -10   4  11       13.92        7.54      5.80 o
  -9   4  11       21.51       18.47      6.48 o
  -8   4  11       34.00       46.71      4.56 o
  -7   4  11        0.29       -2.99      2.99 o
  -6   4  11        0.14       -0.42      2.66 o
  -5   4  11        4.86        5.03      2.63 o
  -4   4  11      121.17      119.07      4.24 o
  -3   4  11        3.04        2.25      3.41 o
  -2   4  11      120.26      112.71      4.82 o
  -1   4  11       26.74       28.40      3.39 o
   0   4  11        0.35       -1.67      2.89 o
   1   4  11        3.91        1.19      4.15 o
   2   4  11        0.46       -1.93      4.69 o
   3   4  11        0.48        3.29      5.26 o
 -10   5  11        0.34       -2.39      4.94 o
  -9   5  11       24.39       16.40      5.25 o
  -8   5  11      123.06      118.52      7.64 o
  -7   5  11        0.05        0.84      3.18 o
  -6   5  11       47.73       47.45      4.55 o
  -5   5  11        0.11        0.66      2.68 o
  -4   5  11       33.54       31.26      2.76 o
  -3   5  11        0.23        1.51      2.32 o
  -2   5  11       77.64       79.04      3.79 o
  -1   5  11       44.84       56.21      3.87 o
   0   5  11        2.52        5.78      3.80 o
   1   5  11       27.26       24.93      4.62 o
   2   5  11        3.99        1.44      4.33 o
 -10   6  11        4.80        0.70      5.12 o
  -9   6  11        6.72        7.57      5.00 o
  -8   6  11        0.01        3.64      4.08 o
  -7   6  11       39.64       52.57      4.38 o
  -6   6  11        0.30       -0.42      3.12 o
  -5   6  11       24.64       27.62      3.45 o
  -4   6  11       16.04       20.55      2.71 o
  -3   6  11      104.51      105.01      6.54 o
  -2   6  11       23.05       23.04      3.11 o
  -1   6  11       10.26        9.30      3.44 o
   0   6  11        2.53        3.97      3.27 o
   1   6  11        1.32        2.54      3.85 o
   2   6  11       12.28       11.19      4.65 o
 -10   7  11       11.33       -2.41      6.33 o
  -9   7  11      106.54      101.88      7.50 o
  -8   7  11        3.83        1.43      4.32 o
  -7   7  11       37.82       26.80      3.96 o
  -6   7  11        1.48       -1.70      3.29 o
  -5   7  11        4.40        3.44      3.52 o
  -4   7  11        8.48        1.27      2.68 o
  -3   7  11      170.51      165.22      5.42 o
  -2   7  11       15.65       12.43      3.57 o
  -1   7  11      134.51      143.86      5.25 o
   0   7  11       27.03       27.86      4.48 o
   1   7  11       10.44        0.37      4.49 o
   2   7  11        5.05       -0.58      4.41 o
 -10   8  11       51.70       52.94      6.82 o
  -9   8  11       13.26       15.65      5.39 o
  -8   8  11       20.92       29.39      5.13 o
  -7   8  11       18.35       13.73      4.43 o
  -6   8  11        0.95        0.61      3.45 o
  -5   8  11       14.44       11.28      3.00 o
  -4   8  11        1.27        0.45      2.59 o
  -3   8  11        1.10       -0.26      2.95 o
  -2   8  11        0.77       -1.36      2.77 o
  -1   8  11       97.01      106.72      6.21 o
   0   8  11        0.02        5.02      3.61 o
   1   8  11        2.80        3.11      4.45 o
   2   8  11       10.62        4.43      5.03 o
 -10   9  11        0.22       11.36      7.90 o
  -9   9  11       36.73       36.98      6.00 o
  -8   9  11       93.67       96.06      6.81 o
  -7   9  11      122.25      112.78      6.79 o
  -6   9  11        0.12        1.60      3.21 o
  -5   9  11        1.85       -2.86      2.86 o
  -4   9  11       20.24       20.95      3.24 o
  -3   9  11      106.35      114.71      5.07 o
  -2   9  11        0.09       -2.66      2.66 o
  -1   9  11       22.35       27.43      3.58 o
   0   9  11        4.52        3.69      3.78 o
   1   9  11       56.96       68.95      5.87 o
   2   9  11       51.98       61.17      6.20 o
  -9  10  11       31.04       33.93      6.00 o
  -8  10  11       34.35       31.90      5.58 o
  -7  10  11      261.50      246.89     13.15 o
  -6  10  11       14.71       10.65      3.60 o
  -5  10  11        1.24        1.52      3.12 o
  -4  10  11        2.83        5.75      2.99 o
  -3  10  11        1.16        1.43      2.95 o
  -2  10  11        3.07        6.38      3.02 o
  -1  10  11        0.00       -0.03      3.14 o
   0  10  11       12.37        8.77      3.84 o
   1  10  11       48.39       48.06      5.38 o
   2  10  11        0.90      -11.37     11.37 o
  -9  11  11       70.97       84.80      7.30 o
  -8  11  11       24.57       27.35      5.38 o
  -7  11  11       69.94       57.18      6.04 o
  -6  11  11       27.38       28.43      4.28 o
  -5  11  11        3.85        3.80      3.40 o
  -4  11  11        2.88        3.18      4.52 o
  -3  11  11        2.51        2.34      3.11 o
  -2  11  11        0.10       -0.70      3.99 o
  -1  11  11        0.63        1.38      3.28 o
   0  11  11        2.15        1.33      3.87 o
   1  11  11       33.87       41.39      6.90 o
  -9  12  11        0.87        4.94      6.86 o
  -8  12  11       32.83       35.39      5.89 o
  -7  12  11      122.02      131.96      7.98 o
  -6  12  11        0.13       -1.55      3.73 o
  -5  12  11        8.90        8.98      3.71 o
  -4  12  11        9.24        6.75      3.47 o
  -3  12  11       14.77       10.58      3.44 o
  -2  12  11        4.75        3.43      3.22 o
  -1  12  11       12.43       21.26      3.85 o
   0  12  11       21.63       26.26      4.61 o
   1  12  11        0.47       -0.65      4.23 o
  -8  13  11        0.00       -4.54      4.54 o
  -7  13  11       38.62       39.55      6.52 o
  -6  13  11       34.55       40.64      4.89 o
  -5  13  11        0.48       -0.32      3.64 o
  -4  13  11        0.64       -0.26      3.51 o
  -3  13  11       16.41       22.21      3.90 o
  -2  13  11        1.10        1.06      3.28 o
  -1  13  11        6.03        8.33      5.43 o
   0  13  11        9.28        5.36      5.79 o
  -8  14  11       15.03       20.83      5.55 o
  -7  14  11        1.13        0.00      4.58 o
  -6  14  11       13.31       21.06      4.73 o
  -5  14  11        3.44        0.56      3.77 o
  -4  14  11       13.71       15.59      4.00 o
  -3  14  11        0.28        1.33      3.44 o
  -2  14  11       11.83       13.44      3.82 o
  -1  14  11       28.18       34.12      4.83 o
   0  14  11       54.84       49.06      5.51 o
  -7  15  11        0.03        2.37      4.61 o
  -6  15  11        0.01       -4.16      4.16 o
  -5  15  11        0.56        3.73      4.08 o
  -4  15  11        7.03        7.97      3.80 o
  -3  15  11        3.90        8.66      3.73 o
  -2  15  11        0.56        1.03      4.01 o
  -1  15  11       34.14       27.65      6.38 o
  -7  16  11        0.52        2.96      6.51 o
  -6  16  11        3.06        6.30      4.99 o
  -5  16  11        4.93        5.59      4.42 o
  -4  16  11        5.02       10.05      4.66 o
  -3  16  11        1.20       -1.50      3.62 o
  -2  16  11        3.19        4.84      6.82 o
  -1  16  11       52.12       57.63      5.88 o
  -5  17  11        1.93        2.49      5.58 o
  -4  17  11        2.98        0.53      4.02 o
  -3  17  11        0.17        0.35      4.52 o
  -2  17  11        2.06       -3.25      7.20 o
 -10   0  12        0.68       -6.36      6.89 o
  -8   0  12        0.18       -4.49      4.49 o
  -6   0  12      217.61      222.35     10.50 o
  -4   0  12        3.11       -1.20     11.96 o
  -2   0  12        1.62       -3.58      3.58 o
   0   0  12       28.80       28.87     12.56 o
 -10   1  12        0.77       -1.89      4.90 o
  -9   1  12        0.38       -3.00      4.17 o
  -8   1  12        0.95       -0.86      3.37 o
  -7   1  12       47.54       40.38      4.60 o
  -6   1  12       21.31       23.92      3.89 o
  -5   1  12        1.31        1.39      3.75 o
  -4   1  12        5.68       -2.92      8.60 o
  -3   1  12        2.01       12.56     13.16 o
  -2   1  12       35.28       27.68      3.64 o
  -1   1  12        0.17       -3.43      3.43 o
   0   1  12       10.90       11.16      6.22 o
   1   1  12        0.51       -1.37      5.07 o
 -10   2  12        3.09        5.47      5.10 o
  -9   2  12       12.23        1.28      4.51 o
  -8   2  12        3.41        0.54      3.43 o
  -7   2  12        2.18        2.27      4.19 o
  -6   2  12       30.97       23.70      3.88 o
  -5   2  12        5.96       12.74      4.35 o
  -4   2  12        0.01        2.81      3.95 o
  -3   2  12       33.99       38.46     12.56 o
  -2   2  12       48.67       48.38      5.62 o
  -1   2  12       27.42       26.58      4.21 o
   0   2  12        0.44        1.66      4.37 o
   1   2  12       15.14       23.42      5.80 o
 -10   3  12        2.96       -3.68      4.90 o
  -9   3  12        0.55       -4.16      4.16 o
  -8   3  12       14.51       16.55      4.17 o
  -7   3  12        0.24       -0.28      3.25 o
  -6   3  12        2.21       -1.00      3.15 o
  -5   3  12       26.92       23.67      3.17 o
  -4   3  12        5.72        7.86      3.27 o
  -3   3  12       73.33       73.19      5.48 o
  -2   3  12      134.29      131.59     10.53 o
  -1   3  12       45.64       41.88      6.82 o
   0   3  12        2.54       -0.53      6.37 o
   1   3  12       13.67        7.62      5.44 o
 -10   4  12        4.83       -3.86      4.99 o
  -9   4  12        0.06       -3.56      4.64 o
  -8   4  12        3.51        7.07      3.88 o
  -7   4  12        0.02        1.79      3.38 o
  -6   4  12        0.00       -0.61      3.17 o
  -5   4  12        5.29        3.16      4.23 o
  -4   4  12        0.08       -0.60      3.64 o
  -3   4  12        4.39        0.99      4.06 o
  -2   4  12       56.22       51.90      4.73 o
  -1   4  12       46.50       37.18      4.65 o
   0   4  12        3.37       -3.47      6.29 o
   1   4  12       10.13       16.03      5.10 o
 -10   5  12        0.13        0.90      8.46 o
  -9   5  12        0.07       -4.30      4.30 o
  -8   5  12        4.63        5.88      4.14 o
  -7   5  12       22.65       21.13      4.05 o
  -6   5  12        3.60        2.86      3.70 o
  -5   5  12        0.94        2.98      2.90 o
  -4   5  12        0.05       -2.04      2.46 o
  -3   5  12        2.05        4.12      3.10 o
  -2   5  12       61.44       64.04      5.63 o
  -1   5  12       47.94       52.06      6.88 o
   0   5  12       12.42       11.59      7.14 o
   1   5  12       19.36       25.31      5.33 o
  -9   6  12       11.24        2.83      4.79 o
  -8   6  12       19.87       22.81      4.75 o
  -7   6  12        3.34       11.05      3.73 o
  -6   6  12        0.64       -2.39      3.21 o
  -5   6  12        7.00        8.73      3.19 o
  -4   6  12       37.87       31.47      3.57 o
  -3   6  12       33.32       42.22      4.27 o
  -2   6  12       17.51       19.72      3.58 o
  -1   6  12       60.96       55.17      5.18 o
   0   6  12       17.72       17.51      4.77 o
   1   6  12        0.51        0.25      4.65 o
  -9   7  12       24.77       28.05      7.71 o
  -8   7  12        4.21        8.33      4.63 o
  -7   7  12       20.20       18.53      4.19 o
  -6   7  12        1.69        1.84      3.92 o
  -5   7  12       14.15        7.64      3.47 o
  -4   7  12       26.06       24.64      3.65 o
  -3   7  12       23.86       20.44      3.42 o
  -2   7  12       12.33       19.42      3.66 o
  -1   7  12       20.83       34.10     10.84 o
   0   7  12        0.77        0.38      4.14 o
   1   7  12        0.83       12.56     13.76 o
  -9   8  12       16.03       15.38      6.03 o
  -8   8  12       50.42       55.47      5.97 o
  -7   8  12        4.20        4.53      3.80 o
  -6   8  12        4.38        5.27      3.66 o
  -5   8  12        0.55       -1.57      3.41 o
  -4   8  12       31.72       24.93      3.99 o
  -3   8  12        0.60       -3.05      3.05 o
  -2   8  12        0.73       -0.04      3.39 o
  -1   8  12        0.14        3.77      3.76 o
   0   8  12        9.66       16.03      4.57 o
  -9   9  12      105.77      107.94      8.52 o
  -8   9  12       22.32       29.19      5.36 o
  -7   9  12        8.54       12.24      4.49 o
  -6   9  12        0.20       -3.54      3.54 o
  -5   9  12       24.04       29.74      4.49 o
  -4   9  12        0.31        3.25      3.86 o
  -3   9  12        5.62        1.83      3.41 o
  -2   9  12       26.28       29.80      4.30 o
  -1   9  12        0.85        6.34      3.84 o
   0   9  12       12.18       11.41      4.62 o
  -8  10  12        0.87       -4.93      4.93 o
  -7  10  12        5.06        0.17      4.68 o
  -6  10  12        9.84       10.51      4.18 o
  -5  10  12        4.19        1.36      3.60 o
  -4  10  12       26.35       15.53      4.18 o
  -3  10  12        2.08       -1.19      3.64 o
  -2  10  12        0.83        0.49      6.96 o
  -1  10  12        1.72        5.32      4.04 o
   0  10  12        2.30       -3.96      4.45 o
  -8  11  12       38.00       31.38      6.06 o
  -7  11  12        0.00       -2.57      4.36 o
  -6  11  12      125.18      124.68      7.26 o
  -5  11  12        0.58       -1.68      4.24 o
  -4  11  12        1.18       -1.30      4.38 o
  -3  11  12       25.84       27.10      5.46 o
  -2  11  12        0.99        2.18      3.91 o
  -1  11  12        0.25       -1.80      3.92 o
  -7  12  12        0.20        2.99      4.58 o
  -6  12  12       15.41       13.09      4.68 o
  -5  12  12        4.23        4.62      4.30 o
  -4  12  12       10.00        8.16      4.32 o
  -3  12  12        0.72       -4.19      4.19 o
  -2  12  12        6.92       20.21      6.44 o
  -1  12  12        0.37        0.98      4.24 o
  -7  13  12        3.06        6.71      4.82 o
  -6  13  12       21.31       23.04      5.13 o
  -5  13  12        0.01        5.34      4.30 o
  -4  13  12        1.44        1.61      4.40 o
  -3  13  12        2.77       -1.23      3.95 o
  -2  13  12       17.58       28.42      4.85 o
  -6  14  12       35.82       36.71      5.88 o
  -5  14  12        0.63        0.68      4.52 o
  -4  14  12        5.91        2.42      4.79 o
  -3  14  12        0.59       -3.91      3.91 o
  -9   0  13        3.47        8.38      7.61 o
  -7   0  13       20.91       26.26      9.04 o
  -5   0  13       40.55       31.11     16.15 o
  -3   0  13        2.13       -0.60     13.76 o
  -1   0  13        8.30       13.02      6.12 o
  -9   1  13        1.39        6.71      6.39 o
  -8   1  13        2.59       -0.86      4.46 o
  -7   1  13        9.92        3.26      5.93 o
  -6   1  13        1.29        4.80      3.16 o
  -5   1  13        7.87        5.35      9.60 o
  -4   1  13        4.46        6.48     15.55 o
  -3   1  13        9.34       26.32     16.15 o
  -2   1  13        3.83        3.72      3.77 o
  -1   1  13        0.00       -4.32      4.32 o
  -9   2  13        2.56        9.38      5.44 o
  -8   2  13        1.01       -2.09      3.97 o
  -7   2  13        6.84        5.58      3.84 o
  -6   2  13        2.54        4.29      3.08 o
  -5   2  13        7.39        5.98      4.29 o
  -4   2  13        4.26       15.55     14.36 o
  -3   2  13       12.11       -5.38     14.96 o
  -2   2  13        4.79        2.97      3.23 o
  -1   2  13       35.67       28.86      4.90 o
  -8   3  13        8.00        8.26      4.64 o
  -7   3  13       16.94       21.64      4.17 o
  -6   3  13       20.92       20.26      4.73 o
  -5   3  13        2.02       -0.33      3.49 o
  -4   3  13       11.19        8.95      3.87 o
  -3   3  13       32.94       43.48      5.97 o
  -2   3  13       17.93       19.35      5.41 o
  -1   3  13       13.69        9.22      6.25 o
  -8   4  13        0.14        2.43      4.43 o
  -7   4  13        2.92       -1.80      3.62 o
  -6   4  13        9.14        6.41      3.32 o
  -5   4  13        0.21       -2.70      2.92 o
  -4   4  13       27.57       21.24      6.70 o
  -3   4  13       15.77        7.94      4.55 o
  -2   4  13        0.17       -3.09      3.09 o
  -1   4  13       13.49        7.07      4.17 o
  -8   5  13       17.36       20.08      5.03 o
  -7   5  13        0.00       -3.52      3.52 o
  -6   5  13        4.33        1.72      3.66 o
  -5   5  13        0.38       -2.84      2.84 o
  -4   5  13        6.48        7.57      4.43 o
  -3   5  13       17.15       14.66      3.68 o
  -2   5  13       11.92        6.34      3.47 o
  -1   5  13       18.83       19.05      5.24 o
  -8   6  13        0.50       -4.65      4.83 o
  -7   6  13        4.03        4.03      3.73 o
  -6   6  13        1.81        6.85      3.92 o
  -5   6  13        0.01       -1.15      3.18 o
  -4   6  13       14.52       12.25      3.92 o
  -3   6  13        2.06        1.22      2.89 o
  -2   6  13        5.92        3.91      3.92 o
  -1   6  13        7.26      -10.77     15.55 o
  -8   7  13       10.94       15.83      5.00 o
  -7   7  13        0.18       -3.46      3.78 o
  -6   7  13       17.35       11.97      4.05 o
  -5   7  13        9.39       17.67      3.89 o
  -4   7  13        0.78       -3.11      3.11 o
  -3   7  13        3.70       -1.32      3.10 o
  -2   7  13       16.47       13.46      3.86 o
  -7   8  13        0.49       -3.09      4.08 o
  -6   8  13        6.14        8.77      4.16 o
  -5   8  13        2.92       -1.98      4.27 o
  -4   8  13        3.72       10.24      4.55 o
  -3   8  13        3.08       -2.15      3.18 o
  -2   8  13        5.95        5.34      3.84 o
  -7   9  13        6.31       -0.26      4.82 o
  -6   9  13        7.17        1.01      4.27 o
  -5   9  13        7.70        6.55      5.50 o
  -4   9  13        7.58        6.58      3.89 o
  -3   9  13        2.12        6.60      5.27 o
  -6  10  13        4.93        5.28      5.01 o
  -5  10  13        6.21        6.21      4.41 o
  -4  10  13        8.78        3.35      4.33 o
  -3  10  13        0.60       -4.73      5.49 o
  -6   0  14        7.29       14.36      7.33 o
  -4   0  14       84.32      127.42     25.72 o
  -6   1  14        0.62        3.74      4.01 o
  -5   1  14        0.43      -10.90     14.66 o
  -4   1  14        0.14        5.95     10.78 o
  -6   2  14        4.88        8.38      7.78 o
  -5   2  14        2.39       -3.58      4.71 o
  -5   3  14        4.41       21.10     11.82 o
 
